# Supplementary material for: Longitudinal Dynamics of Physical Function With Anxiety and Depression in Parkinson's Disease: A Cross‐Lagged Panel Analysis of the PPMI Dataset
Source: Brain Behav. 2026 Feb 12;16(2):e71257. doi: 10.1002/brb3.71257 (PMC12895980; doi:10.1002/brb3.71257)
Supplement: Supplementary file 1 — Correlation Coefficients Matrix [file BRB3-16-e71257-s001.xlsx]

## Sheet: PD_Correlations
	H&Y_(NHY_ON)_BL	H&Y_(NHY_ON)_V04	H&Y_(NHY_ON)_V06	H&Y_(NHY_ON)_V08	MOCA_BL	MOCA_V04	MOCA_V06	MOCA_V08	GDS_BL	GDS_V04	GDS_V06	GDS_V08	STAI_BL	STAI_V04	STAI_V06	STAI_V08	TUG_BL	TUG_V04	TUG_V06	TUG_V08	Motor_Function_Q_BL	Motor_Function_Q_V04	Motor_Function_Q_V06	Motor_Function_Q_V08	Neuro_QoL_Lower_Extremity_BL	Neuro_QoL_Lower_Extremity_V04	Neuro_QoL_Lower_Extremity_V06	Neuro_QoL_Lower_Extremity_V08	Neuro_QoL_Upper_Extremity_BL	Neuro_QoL_Upper_Extremity_V04	Neuro_QoL_Upper_Extremity_V06	Neuro_QoL_Upper_Extremity_V08	MDS-UPDRS_Part_I_Score_BL	MDS-UPDRS_Part_I_Score_V04	MDS-UPDRS_Part_I_Score_V06	MDS-UPDRS_Part_I_Score_V08	MDS-UPDRS_Part_II_Score_BL	MDS-UPDRS_Part_II_Score_V04	MDS-UPDRS_Part_II_Score_V06	MDS-UPDRS_Part_II_Score_V08	MDS-UPDRS_Part_III_Score_ON_BL	MDS-UPDRS_Part_III_Score_ON_V04	MDS-UPDRS_Part_III_Score_ON_V06	MDS-UPDRS_Part_III_Score_ON_V08	MDS-UPDRS_Part_IV_Score_BL	MDS-UPDRS_Part_IV_Score_V04	MDS-UPDRS_Part_IV_Score_V06	MDS-UPDRS_Part_IV_Score_V08	MDS-UPDRS_Total_Score_ON_BL
H&Y_(NHY_ON)_BL	1	0.485908	0.425934	0.293132	-0.0932559	-0.127845	-0.102854	-0.143966	0.0825913	0.121195	0.0741856	0.132023	0.0218858	0.0638609	0.0600143	0.114195	0.287409	0.0412393	0.124101	0.163504	0.126335	0.136915	0.0638907	0.191739	-0.224599	-0.158224	0.0483578	-0.280895	-0.0676332	-0.101518	0.075636	-0.0662117	0.227828	0.142313	0.125121	0.126761	0.281723	0.213545	0.174616	0.153807	0.557611	0.313236	0.231357	0.206948	0.203139	0.121635	0.145956	0.121959	0.538794
H&Y_(NHY_ON)_V04	0.485908	1	0.564503	0.450929	-0.11962	-0.130595	-0.119834	-0.162744	0.0865316	0.134537	0.0713824	0.0710004	0.0186318	0.0755165	0.00936355	0.0137151	0.189102	0.133631	-0.274563	0.180189	0.201752	0.20574	0.171131	0.207493	-0.175324	-0.151169	-0.14385	-0.261204	-0.0337243	-0.171044	-0.145291	-0.142231	0.164373	0.166259	0.105956	0.0827702	0.286079	0.292709	0.245036	0.182592	0.409958	0.524402	0.342582	0.301398	0.125658	0.0497871	0.134396	0.110628	0.421649
H&Y_(NHY_ON)_V06	0.425934	0.564503	1	0.561086	-0.189405	-0.177498	-0.170126	-0.202965	0.107976	0.17195	0.164477	0.173559	0.057456	0.117132	0.122462	0.105721	0.414039	0	-0.49099	0.0440967	0.0176249	0.0677812	0.152919	0.389287	-0.316794	-0.0606704	-0.225004	-0.190279	-0.108496	-0.48675	-0.194501	-0.154619	0.181304	0.15267	0.229407	0.195274	0.300456	0.303181	0.373015	0.288639	0.407226	0.408666	0.53337	0.404352	0.0138414	0.0563625	0.11833	0.0732124	0.442495
H&Y_(NHY_ON)_V08	0.293132	0.450929	0.561086	1	-0.0741339	-0.126269	-0.0992714	-0.132948	0.0449771	0.138072	0.162621	0.177887	0.0340644	0.0881165	0.107597	0.121033	-0.654654		-0.507093	0.342454			0.0246011	0.0842742			0.0986804	-0.383865			-0.0775791	-0.0771767	0.164092	0.179962	0.144	0.170257	0.260238	0.252012	0.305456	0.327229	0.335974	0.368402	0.433062	0.524817	0.0875939	0.0744161	0.120389	0.10125	0.371682
MOCA_BL	-0.0932559	-0.11962	-0.189405	-0.0741339	1	0.557782	0.525398	0.505083	-0.0844848	-0.127151	-0.131073	-0.0780898	-0.0744997	-0.124133	-0.0681121	-0.0165711	-0.413098	0.309828	-0.100819	-0.309484	-0.0236505	-0.14358	-0.10839	0.121958	0.0930645	0.0979629	0.131987	-0.0220906	-0.0110987	0.0714222	0.103407	-0.103234	-0.142959	-0.134314	-0.144261	-0.0746632	-0.0778018	-0.0924444	-0.082868	-0.0823712	-0.0657826	-0.0927671	-0.136343	-0.128709	-0.0444621	-0.0338352	-0.0221607	0.00398635	-0.119509
MOCA_V04	-0.127845	-0.130595	-0.177498	-0.126269	0.557782	1	0.705781	0.65322	-0.142096	-0.166888	-0.18831	-0.145512	-0.10884	-0.164439	-0.160098	-0.131533	-0.243804	0.192447	-0.209017	-0.105846	-0.0458896	-0.20097	-0.0701773	0.100462	0.208413	0.156807	0.213565	0.0634124	0.122953	0.09067	0.136912	0.0955445	-0.146329	-0.162046	-0.210352	-0.139216	-0.118856	-0.129969	-0.146026	-0.103966	-0.117199	-0.131184	-0.202392	-0.179594	-0.037964	0.0173389	0.0510149	0.0429868	-0.165934
MOCA_V06	-0.102854	-0.119834	-0.170126	-0.0992714	0.525398	0.705781	1	0.702717	-0.134959	-0.214935	-0.219214	-0.186519	-0.142458	-0.209387	-0.205578	-0.161981	0.00843949	0.314869	0.124541	0.00996201	-0.175881	-0.511318	-0.217678	0.0417823	0.0232478	0.201422	0.0539879	0.030336	-0.0172967	0.296314	0.187423	-0.134194	-0.139345	-0.194988	-0.257383	-0.122213	-0.138259	-0.15627	-0.185196	-0.136005	-0.134867	-0.152326	-0.214424	-0.156806	-0.0563915	0.0326789	0.0199667	0.0744211	-0.169002
MOCA_V08	-0.143966	-0.162744	-0.202965	-0.132948	0.505083	0.65322	0.702717	1	-0.153033	-0.197655	-0.241236	-0.1841	-0.11733	-0.213607	-0.208448	-0.168205	0.2	0.0722944	-0.0269791	-0.17557			-0.569415	-0.082915			0.46378	0.203335			-0.104704	-0.116934	-0.145653	-0.16938	-0.20736	-0.171304	-0.0980125	-0.145964	-0.176384	-0.19892	-0.173221	-0.152081	-0.188379	-0.212696	-0.0902614	0.0190216	-0.0232078	0.0156912	-0.205398
GDS_BL	0.0825913	0.0865316	0.107976	0.0449771	-0.0844848	-0.142096	-0.134959	-0.153033	1	0.659637	0.608626	0.563465	0.644132	0.538497	0.499519	0.456561	-0.0254726	0.3031	-0.0959703	-0.0761094	0.312976	0.260408	0.433266	0.344121	-0.277792	-0.242543	-0.252551	-0.29455	-0.241096	-0.199467	-0.120111	-0.17642	0.491246	0.398564	0.404183	0.330682	0.334246	0.264662	0.258235	0.229054	0.0475164	0.000574769	0.00710996	0.0693468	0.125187	0.122946	0.0962277	0.0886191	0.284455
GDS_V04	0.121195	0.134537	0.17195	0.138072	-0.127151	-0.166888	-0.214935	-0.197655	0.659637	1	0.685699	0.649065	0.525685	0.689007	0.590579	0.515065	-0.434237	0.520942	-0.0488919	0.0669896	0.270318	0.296772	0.351379	0.373867	-0.170189	-0.353244	-0.420573	-0.358046	-0.143048	-0.370432	-0.272148	-0.168412	0.444795	0.522322	0.46679	0.38626	0.292552	0.36502	0.345853	0.298469	0.0453459	0.0689161	0.0624926	0.0929465	0.134059	0.159677	0.129426	0.12193	0.275636
GDS_V06	0.0741856	0.0713824	0.164477	0.162621	-0.131073	-0.18831	-0.219214	-0.241236	0.608626	0.685699	1	0.717594	0.518995	0.567568	0.683347	0.573718	-0.372935	0.305823	0.0104489	0.0290694	0.485519	0.436528	0.60963	0.411553	-0.129003	-0.327543	-0.582899	-0.409344	-0.549287	-0.370636	-0.410301	-0.23191	0.417774	0.460078	0.51267	0.413975	0.297344	0.331443	0.39029	0.357292	0.0275916	0.00561042	0.0706927	0.11878	0.102123	0.0912798	0.151218	0.135602	0.266315
GDS_V08	0.132023	0.0710004	0.173559	0.177887	-0.0780898	-0.145512	-0.186519	-0.1841	0.563465	0.649065	0.717594	1	0.460466	0.5128	0.569873	0.62664	-0.205196	0.309142	0.103397	0.24064			0.084647	0.432741			-0.12928	-0.281805			0.0647435	-0.327643	0.440566	0.444669	0.467847	0.530189	0.273769	0.319454	0.326661	0.397934	0.0471107	0.0219276	0.0790903	0.140454	0.0670911	0.0928352	0.193224	0.162699	0.282349
STAI_BL	0.0218858	0.0186318	0.057456	0.0340644	-0.0744997	-0.10884	-0.142458	-0.11733	0.644132	0.525685	0.518995	0.460466	1	0.712989	0.671485	0.658542	-0.300442	0.252747	0.182353	-0.0458194	0.24396	0.224033	0.306758	0.280727	-0.2232	-0.210179	-0.194873	-0.292294	-0.235922	-0.177166	-0.145259	-0.223536	0.426	0.341715	0.370351	0.310709	0.264159	0.187168	0.183262	0.184702	0.0242079	-0.0375836	-0.0158815	0.0398532	0.105497	0.108224	0.115748	0.113112	0.232548
STAI_V04	0.0638609	0.0755165	0.117132	0.0881165	-0.124133	-0.164439	-0.209387	-0.213607	0.538497	0.689007	0.567568	0.5128	0.712989	1	0.718419	0.666825	-0.3	0.523418	0.0661305	0.0318677	0.207231	0.282028	0.319731	0.24027	-0.208195	-0.337074	-0.351114	-0.0934615	-0.176324	-0.364215	-0.251347	-0.125615	0.425717	0.487745	0.421571	0.337871	0.229578	0.315731	0.239548	0.193638	0.0559214	0.0437584	0.02926	0.0847265	0.0948522	0.150769	0.106906	0.0846851	0.251647
STAI_V06	0.0600143	0.00936355	0.122462	0.107597	-0.0681121	-0.160098	-0.205578	-0.208448	0.499519	0.590579	0.683347	0.569873	0.671485	0.718419	1	0.747401	-0.0418414	0.346506	0.0765833	-0.171619	0.439648	0.584851	0.438703	0.330106	-0.174835	-0.512151	-0.507697	-0.368433	-0.368272	-0.3738	-0.473618	-0.237701	0.397774	0.434749	0.493566	0.402459	0.272591	0.256531	0.302855	0.274489	0.0241059	-0.023588	0.0476347	0.0948826	0.0926845	0.0840214	0.121289	0.0971071	0.242017
STAI_V08	0.114195	0.0137151	0.105721	0.121033	-0.0165711	-0.131533	-0.161981	-0.168205	0.456561	0.515065	0.573718	0.62664	0.658542	0.666825	0.747401	1	-0.637748	-0.170783	-0.014337	-0.248463			-0.268299	0.341197			-0.12487	-0.245838			-0.0809553	-0.226153	0.384826	0.36623	0.381627	0.441163	0.204086	0.228397	0.2282	0.288685	0.0693257	0.00762604	0.0226201	0.117844	0.0443964	0.0472042	0.14168	0.126168	0.241707
TUG_BL	0.287409	0.189102	0.414039	-0.654654	-0.413098	-0.243804	0.00843949	0.2	-0.0254726	-0.434237	-0.372935	-0.205196	-0.300442	-0.3	-0.0418414	-0.637748	1	0.357143	0.3	-0.828571			-1				-1						-0.274082	0.159304	-0.0588256	-0.579771	-0.0815446	0.0811319	-0.301258	-0.289886	-0.218247	-0.0175132	0.133892	-0.542857	-0.115107	0.13484	0.342327		-0.260947
TUG_V04	0.0412393	0.133631	0		0.309828	0.192447	0.314869	0.0722944	0.3031	0.520942	0.305823	0.309142	0.252747	0.523418	0.346506	-0.170783	0.357143	1	0.428571	0.6													0.31245	0.565128	-0.0303953	0.478753	0.498632	0.470274	0.425534	0.323359	0.137742	0.0831054	-0.0753145	0.325325	0.154303	0.040871	0.410117	-0.218218	0.415406
TUG_V06	0.124101	-0.274563	-0.49099	-0.507093	-0.100819	-0.209017	0.124541	-0.0269791	-0.0959703	-0.0488919	0.0104489	0.103397	0.182353	0.0661305	0.0765833	-0.014337	0.3	0.428571	1	0.302198													0.0237221	0.209399	0.0532554	-0.101835	-0.0980001	-0.221631	0.0502594	-0.16953	0.0546129	-0.59186	-0.504041	-0.207593	0.177176	0.507093	0.460179	0.551422	0.122239
TUG_V08	0.163504	0.180189	0.0440967	0.342454	-0.309484	-0.105846	0.00996201	-0.17557	-0.0761094	0.0669896	0.0290694	0.24064	-0.0458194	0.0318677	-0.171619	-0.248463	-0.828571	0.6	0.302198	1													0.0656211	0.0326273	-0.269146	-0.207697	-0.0176013	0.238242	-0.0558857	0.192397	0.2574	0.12495	0.219449	0.432854	0.0240623	0.0373469	-0.106756	-0.00594218	0.127337
Motor_Function_Q_BL	0.126335	0.201752	0.0176249		-0.0236505	-0.0458896	-0.175881		0.312976	0.270318	0.485519		0.24396	0.207231	0.439648						1	0.559437	0.514973	0.236842	-0.445184	-0.43571	-0.374868	-0.578947	-0.41526	-0.34815	-0.321086	-0.0811107	0.388095	0.315013	0.591473		0.636973	0.565084	0.389567		0.25041	0.178216	0.134318			0.0728118	0.260526		0.462713
Motor_Function_Q_V04	0.136915	0.20574	0.0677812		-0.14358	-0.20097	-0.511318		0.260408	0.296772	0.436528		0.224033	0.282028	0.584851						0.559437	1	0.621082	0.263158	-0.401916	-0.532151	-0.288836	0.0263158	-0.294336	-0.442985	-0.254902	0.378517	0.294184	0.333172	0.6318		0.52981	0.67949	0.542778		0.176259	0.22074	0.170633			0.100348	0.159262		0.345109
Motor_Function_Q_V06	0.0638907	0.171131	0.152919	0.0246011	-0.10839	-0.0701773	-0.217678	-0.569415	0.433266	0.351379	0.60963	0.084647	0.306758	0.319731	0.438703	-0.268299	-1				0.514973	0.621082	1	0.72804	-0.223128	-0.436904	-0.425014	-0.484047	-0.283311	-0.355461	-0.366543	-0.221828	0.381143	0.339321	0.595655	-0.0379405	0.531181	0.508688	0.71468	0.31114	0.100543	0.128076	0.407319	0.385169	-0.0382186	0.13786	0.203325	-0.259567	0.359108
Motor_Function_Q_V08	0.191739	0.207493	0.389287	0.0842742	0.121958	0.100462	0.0417823	-0.082915	0.344121	0.373867	0.411553	0.432741	0.280727	0.24027	0.330106	0.341197					0.236842	0.263158	0.72804	1	-0.162221	-0.552632	-0.538714	-0.516028	-0.114708	-0.181369	-0.328988	-0.514448	0.410751	0.398161	0.468045	0.359835	0.552198	0.535395	0.533251	0.735244	0.148848	0.075191	0.36175	0.30474	-0.148312	0.122534	0.180286	-0.0883402	0.488953
Neuro_QoL_Lower_Extremity_BL	-0.224599	-0.175324	-0.316794		0.0930645	0.208413	0.0232478		-0.277792	-0.170189	-0.129003		-0.2232	-0.208195	-0.174835						-0.445184	-0.401916	-0.223128	-0.162221	1	0.704278	0.524181	0.811107	0.385674	0.301459	0.294869	-0.0277778	-0.405256	-0.287954	0.104675		-0.530142	-0.408254	-0.249975		-0.27978	-0.102113	-0.288642			-0.185555	-0.153218		-0.467909
Neuro_QoL_Lower_Extremity_V04	-0.158224	-0.151169	-0.0606704		0.0979629	0.156807	0.201422		-0.242543	-0.353244	-0.327543		-0.210179	-0.337074	-0.512151						-0.43571	-0.532151	-0.436904	-0.552632	0.704278	1	0.642984	0.684211	0.284319	0.491327	0.310328	-0.135185	-0.367576	-0.39189	-0.309505		-0.491737	-0.583701	-0.428713		-0.217662	-0.1641	-0.125687			-0.254867	-0.41436		-0.397556
Neuro_QoL_Lower_Extremity_V06	0.0483578	-0.14385	-0.225004	0.0986804	0.131987	0.213565	0.0539879	0.46378	-0.252551	-0.420573	-0.582899	-0.12928	-0.194873	-0.351114	-0.507697	-0.12487	-1				-0.374868	-0.288836	-0.425014	-0.538714	0.524181	0.642984	1	0.685123	0.256116	0.403331	0.428351	0.346851	-0.322695	-0.413963	-0.484704	-0.623766	-0.345768	-0.461653	-0.491494	-0.525645	0.0505447	-0.0454703	-0.298258	-0.312635	0.0790081	-0.250866	-0.308207	0.360147	-0.204326
Neuro_QoL_Lower_Extremity_V08	-0.280895	-0.261204	-0.190279	-0.383865	-0.0220906	0.0634124	0.030336	0.203335	-0.29455	-0.358046	-0.409344	-0.281805	-0.292294	-0.0934615	-0.368433	-0.245838					-0.578947	0.0263158	-0.484047	-0.516028	0.811107	0.684211	0.685123	1	0.802955	-0.544107	0.621864	0.396906	-0.265097	-0.350096	-0.294202	-0.496726	-0.380495	-0.46522	-0.327844	-0.614928	-0.132618	-0.171852	0.0134117	-0.447914	0.175064	0.109576	-0.133355	0.0696047	-0.383177
Neuro_QoL_Upper_Extremity_BL	-0.0676332	-0.0337243	-0.108496		-0.0110987	0.122953	-0.0172967		-0.241096	-0.143048	-0.549287		-0.235922	-0.176324	-0.368272						-0.41526	-0.294336	-0.283311	-0.114708	0.385674	0.284319	0.256116	0.802955	1	0.563278	0.387969	-0.176777	-0.262863	-0.187642	-0.1487		-0.575298	-0.409624	-0.291172		-0.219273	-0.0346428	-0.317409			-0.0657582	-0.236235		-0.390846
Neuro_QoL_Upper_Extremity_V04	-0.101518	-0.171044	-0.48675		0.0714222	0.09067	0.296314		-0.199467	-0.370432	-0.370636		-0.177166	-0.364215	-0.3738						-0.34815	-0.442985	-0.355461	-0.181369	0.301459	0.491327	0.403331	-0.544107	0.563278	1	0.594286	0.745356	-0.28218	-0.418663	-0.326603		-0.481585	-0.615429	-0.496198		-0.188989	-0.222553	-0.316978			-0.074486	-0.144267		-0.345489
Neuro_QoL_Upper_Extremity_V06	0.075636	-0.145291	-0.194501	-0.0775791	0.103407	0.136912	0.187423	-0.104704	-0.120111	-0.272148	-0.410301	0.0647435	-0.145259	-0.251347	-0.473618	-0.0809553					-0.321086	-0.254902	-0.366543	-0.328988	0.294869	0.310328	0.428351	0.621864	0.387969	0.594286	1	0.651528	-0.231068	-0.261564	-0.297509	-0.222971	-0.400694	-0.407951	-0.503327	-0.363503	-0.125657	-0.179731	-0.435627	-0.040332	0.344785	-0.0197107	-0.259747	-0.00985969	-0.296742
Neuro_QoL_Upper_Extremity_V08	-0.0662117	-0.142231	-0.154619	-0.0771767	-0.103234	0.0955445	-0.134194	-0.116934	-0.17642	-0.168412	-0.23191	-0.327643	-0.223536	-0.125615	-0.237701	-0.226153					-0.0811107	0.378517	-0.221828	-0.514448	-0.0277778	-0.135185	0.346851	0.396906	-0.176777	0.745356	0.651528	1	-0.188277	-0.114172	-0.288722	-0.326771	-0.431421	-0.480904	-0.403679	-0.558089	0.0511283	-0.0517025	-0.138825	-0.0754899	0.232156	-0.049378	-0.10707	-0.0214903	-0.263676
MDS-UPDRS_Part_I_Score_BL	0.227828	0.164373	0.181304	0.164092	-0.142959	-0.146329	-0.139345	-0.145653	0.491246	0.444795	0.417774	0.440566	0.426	0.425717	0.397774	0.384826	-0.274082	0.31245	0.0237221	0.0656211	0.388095	0.294184	0.381143	0.410751	-0.405256	-0.367576	-0.322695	-0.265097	-0.262863	-0.28218	-0.231068	-0.188277	1	0.709235	0.657859	0.600827	0.537965	0.407594	0.3491	0.355083	0.186861	0.0904042	0.0702409	0.115389	0.427741	0.335776	0.331784	0.333115	0.606803
MDS-UPDRS_Part_I_Score_V04	0.142313	0.166259	0.15267	0.179962	-0.134314	-0.162046	-0.194988	-0.16938	0.398564	0.522322	0.460078	0.444669	0.341715	0.487745	0.434749	0.36623	0.159304	0.565128	0.209399	0.0326273	0.315013	0.333172	0.339321	0.398161	-0.287954	-0.39189	-0.413963	-0.350096	-0.187642	-0.418663	-0.261564	-0.114172	0.709235	1	0.705457	0.652785	0.427196	0.510732	0.401516	0.407365	0.102779	0.112191	0.0662821	0.105924	0.300125	0.275874	0.266643	0.290033	0.440623
MDS-UPDRS_Part_I_Score_V06	0.125121	0.105956	0.229407	0.144	-0.144261	-0.210352	-0.257383	-0.20736	0.404183	0.46679	0.51267	0.467847	0.370351	0.421571	0.493566	0.381627	-0.0588256	-0.0303953	0.0532554	-0.269146	0.591473	0.6318	0.595655	0.468045	0.104675	-0.309505	-0.484704	-0.294202	-0.1487	-0.326603	-0.297509	-0.288722	0.657859	0.705457	1	0.706718	0.415304	0.377737	0.487402	0.388721	0.101512	0.0605618	0.137308	0.121346	0.272472	0.252385	0.273439	0.286849	0.431929
MDS-UPDRS_Part_I_Score_V08	0.126761	0.0827702	0.195274	0.170257	-0.0746632	-0.139216	-0.122213	-0.171304	0.330682	0.38626	0.413975	0.530189	0.310709	0.337871	0.402459	0.441163	-0.579771	0.478753	-0.101835	-0.207697			-0.0379405	0.359835			-0.623766	-0.496726			-0.222971	-0.326771	0.600827	0.652785	0.706718	1	0.379768	0.407599	0.402936	0.547549	0.121008	0.0881779	0.0936331	0.18643	0.241162	0.162797	0.305388	0.281666	0.408806
MDS-UPDRS_Part_II_Score_BL	0.281723	0.286079	0.300456	0.260238	-0.0778018	-0.118856	-0.138259	-0.0980125	0.334246	0.292552	0.297344	0.273769	0.264159	0.229578	0.272591	0.204086	-0.0815446	0.498632	-0.0980001	-0.0176013	0.636973	0.52981	0.531181	0.552198	-0.530142	-0.491737	-0.345768	-0.380495	-0.575298	-0.481585	-0.400694	-0.431421	0.537965	0.427196	0.415304	0.379768	1	0.642685	0.61662	0.535914	0.359902	0.22447	0.178029	0.153931	0.406857	0.25081	0.262325	0.211708	0.717998
MDS-UPDRS_Part_II_Score_V04	0.213545	0.292709	0.303181	0.252012	-0.0924444	-0.129969	-0.15627	-0.145964	0.264662	0.36502	0.331443	0.319454	0.187168	0.315731	0.256531	0.228397	0.0811319	0.470274	-0.221631	0.238242	0.565084	0.67949	0.508688	0.535395	-0.408254	-0.583701	-0.461653	-0.46522	-0.409624	-0.615429	-0.407951	-0.480904	0.407594	0.510732	0.377737	0.407599	0.642685	1	0.694084	0.624655	0.231269	0.378576	0.260421	0.266548	0.236107	0.213545	0.212406	0.188041	0.499932
MDS-UPDRS_Part_II_Score_V06	0.174616	0.245036	0.373015	0.305456	-0.082868	-0.146026	-0.185196	-0.176384	0.258235	0.345853	0.39029	0.326661	0.183262	0.239548	0.302855	0.2282	-0.301258	0.425534	0.0502594	-0.0558857	0.389567	0.542778	0.71468	0.533251	-0.249975	-0.428713	-0.491494	-0.327844	-0.291172	-0.496198	-0.503327	-0.403679	0.3491	0.401516	0.487402	0.402936	0.61662	0.694084	1	0.750748	0.221005	0.27203	0.378637	0.326864	0.237768	0.178544	0.199735	0.151089	0.480717
MDS-UPDRS_Part_II_Score_V08	0.153807	0.182592	0.288639	0.327229	-0.0823712	-0.103966	-0.136005	-0.19892	0.229054	0.298469	0.357292	0.397934	0.184702	0.193638	0.274489	0.288685	-0.289886	0.323359	-0.16953	0.192397			0.31114	0.735244			-0.525645	-0.614928			-0.363503	-0.558089	0.355083	0.407365	0.388721	0.547549	0.535914	0.624655	0.750748	1	0.199731	0.208243	0.321257	0.423759	0.255204	0.175269	0.278041	0.223744	0.442099
MDS-UPDRS_Part_III_Score_ON_BL	0.557611	0.409958	0.407226	0.335974	-0.0657826	-0.117199	-0.134867	-0.173221	0.0475164	0.0453459	0.0275916	0.0471107	0.0242079	0.0559214	0.0241059	0.0693257	-0.218247	0.137742	0.0546129	0.2574	0.25041	0.176259	0.100543	0.148848	-0.27978	-0.217662	0.0505447	-0.132618	-0.219273	-0.188989	-0.125657	0.0511283	0.186861	0.102779	0.101512	0.121008	0.359902	0.231269	0.221005	0.199731	1	0.583703	0.453924	0.418267	0.161754	-0.011946	0.0367124	-0.0620379	0.831125
MDS-UPDRS_Part_III_Score_ON_V04	0.313236	0.524402	0.408666	0.368402	-0.0927671	-0.131184	-0.152326	-0.152081	0.000574769	0.0689161	0.00561042	0.0219276	-0.0375836	0.0437584	-0.023588	0.00762604	-0.0175132	0.0831054	-0.59186	0.12495	0.178216	0.22074	0.128076	0.075191	-0.102113	-0.1641	-0.0454703	-0.171852	-0.0346428	-0.222553	-0.179731	-0.0517025	0.0904042	0.112191	0.0605618	0.0881779	0.22447	0.378576	0.27203	0.208243	0.583703	1	0.631789	0.549874	0.0793421	-0.0811023	-0.0433809	-0.104996	0.490464
MDS-UPDRS_Part_III_Score_ON_V06	0.231357	0.342582	0.53337	0.433062	-0.136343	-0.202392	-0.214424	-0.188379	0.00710996	0.0624926	0.0706927	0.0790903	-0.0158815	0.02926	0.0476347	0.0226201	0.133892	-0.0753145	-0.504041	0.219449	0.134318	0.170633	0.407319	0.36175	-0.288642	-0.125687	-0.298258	0.0134117	-0.317409	-0.316978	-0.435627	-0.138825	0.0702409	0.0662821	0.137308	0.0936331	0.178029	0.260421	0.378637	0.321257	0.453924	0.631789	1	0.72685	0.0154938	-0.0270783	-0.0151074	-0.169817	0.394669
MDS-UPDRS_Part_III_Score_ON_V08	0.206948	0.301398	0.404352	0.524817	-0.128709	-0.179594	-0.156806	-0.212696	0.0693468	0.0929465	0.11878	0.140454	0.0398532	0.0847265	0.0948826	0.117844	-0.542857	0.325325	-0.207593	0.432854			0.385169	0.30474			-0.312635	-0.447914			-0.040332	-0.0754899	0.115389	0.105924	0.121346	0.18643	0.153931	0.266548	0.326864	0.423759	0.418267	0.549874	0.72685	1	0.148418	-0.075112	-0.061796	-0.0692186	0.387337
MDS-UPDRS_Part_IV_Score_BL	0.203139	0.125658	0.0138414	0.0875939	-0.0444621	-0.037964	-0.0563915	-0.0902614	0.125187	0.134059	0.102123	0.0670911	0.105497	0.0948522	0.0926845	0.0443964	-0.115107	0.154303	0.177176	0.0240623			-0.0382186	-0.148312			0.0790081	0.175064			0.344785	0.232156	0.427741	0.300125	0.272472	0.241162	0.406857	0.236107	0.237768	0.255204	0.161754	0.0793421	0.0154938	0.148418	1	0.572044	0.501625	0.428862	0.408536
MDS-UPDRS_Part_IV_Score_V04	0.121635	0.0497871	0.0563625	0.0744161	-0.0338352	0.0173389	0.0326789	0.0190216	0.122946	0.159677	0.0912798	0.0928352	0.108224	0.150769	0.0840214	0.0472042	0.13484	0.040871	0.507093	0.0373469	0.0728118	0.100348	0.13786	0.122534	-0.185555	-0.254867	-0.250866	0.109576	-0.0657582	-0.074486	-0.0197107	-0.049378	0.335776	0.275874	0.252385	0.162797	0.25081	0.213545	0.178544	0.175269	-0.011946	-0.0811023	-0.0270783	-0.075112	0.572044	1	0.634489	0.539193	0.201553
MDS-UPDRS_Part_IV_Score_V06	0.145956	0.134396	0.11833	0.120389	-0.0221607	0.0510149	0.0199667	-0.0232078	0.0962277	0.129426	0.151218	0.193224	0.115748	0.106906	0.121289	0.14168	0.342327	0.410117	0.460179	-0.106756	0.260526	0.159262	0.203325	0.180286	-0.153218	-0.41436	-0.308207	-0.133355	-0.236235	-0.144267	-0.259747	-0.10707	0.331784	0.266643	0.273439	0.305388	0.262325	0.212406	0.199735	0.278041	0.0367124	-0.0433809	-0.0151074	-0.061796	0.501625	0.634489	1	0.675464	0.240537
MDS-UPDRS_Part_IV_Score_V08	0.121959	0.110628	0.0732124	0.10125	0.00398635	0.0429868	0.0744211	0.0156912	0.0886191	0.12193	0.135602	0.162699	0.113112	0.0846851	0.0971071	0.126168		-0.218218	0.551422	-0.00594218			-0.259567	-0.0883402			0.360147	0.0696047			-0.00985969	-0.0214903	0.333115	0.290033	0.286849	0.281666	0.211708	0.188041	0.151089	0.223744	-0.0620379	-0.104996	-0.169817	-0.0692186	0.428862	0.539193	0.675464	1	0.152517
MDS-UPDRS_Total_Score_ON_BL	0.538794	0.421649	0.442495	0.371682	-0.119509	-0.165934	-0.169002	-0.205398	0.284455	0.275636	0.266315	0.282349	0.232548	0.251647	0.242017	0.241707	-0.260947	0.415406	0.122239	0.127337	0.462713	0.345109	0.359108	0.488953	-0.467909	-0.397556	-0.204326	-0.383177	-0.390846	-0.345489	-0.296742	-0.263676	0.606803	0.440623	0.431929	0.408806	0.717998	0.499932	0.480717	0.442099	0.831125	0.490464	0.394669	0.387337	0.408536	0.201553	0.240537	0.152517	1
MDS-UPDRS_Total_Score_ON_V04	0.332533	0.508486	0.430792	0.375507	-0.129869	-0.172109	-0.202618	-0.192353	0.196937	0.320123	0.258604	0.259659	0.137211	0.274388	0.201428	0.18973	0.0105079	0.451792	-0.395147	0.146174	0.40045	0.450938	0.332515	0.382534	-0.283445	-0.428578	-0.302393	-0.404165	-0.233228	-0.489854	-0.334948	-0.304238	0.399559	0.531155	0.374604	0.380669	0.478451	0.732897	0.533483	0.464814	0.513844	0.845266	0.551622	0.495423	0.225475	0.0928163	0.130271	0.0772839	0.639996
MDS-UPDRS_Total_Score_ON_V06	0.269369	0.34263	0.56247	0.444352	-0.158951	-0.23869	-0.274023	-0.243125	0.214118	0.292005	0.338838	0.310815	0.175189	0.221122	0.290405	0.206692	-0.05	-0.100419	-0.450806	0.0150685	0.401433	0.469512	0.657201	0.599127	-0.335214	-0.345793	-0.496962	-0.214132	-0.331422	-0.450979	-0.510097	-0.368487	0.374909	0.395456	0.558307	0.412528	0.461615	0.531439	0.737172	0.589526	0.430663	0.52741	0.836445	0.640006	0.189001	0.131199	0.151191	0.0377622	0.583428
MDS-UPDRS_Total_Score_ON_V08	0.219428	0.290012	0.430309	0.514232	-0.12892	-0.171468	-0.180281	-0.240263	0.195615	0.254389	0.312556	0.371679	0.169151	0.209157	0.267938	0.291081	-0.542857	0.547619	-0.236348	0.285021			0.275143	0.476261			-0.446853	-0.635978			-0.146405	-0.286274	0.344951	0.362282	0.39295	0.563868	0.371763	0.473818	0.567237	0.746058	0.379057	0.470056	0.651909	0.866921	0.301975	0.066753	0.128215	0.0918016	0.514453
[truncated: 3 more columns]

## Sheet: PD_P_Values
	H&Y_(NHY_ON)_BL	H&Y_(NHY_ON)_V04	H&Y_(NHY_ON)_V06	H&Y_(NHY_ON)_V08	MOCA_BL	MOCA_V04	MOCA_V06	MOCA_V08	GDS_BL	GDS_V04	GDS_V06	GDS_V08	STAI_BL	STAI_V04	STAI_V06	STAI_V08	TUG_BL	TUG_V04	TUG_V06	TUG_V08	Motor_Function_Q_BL	Motor_Function_Q_V04	Motor_Function_Q_V06	Motor_Function_Q_V08	Neuro_QoL_Lower_Extremity_BL	Neuro_QoL_Lower_Extremity_V04	Neuro_QoL_Lower_Extremity_V06	Neuro_QoL_Lower_Extremity_V08	Neuro_QoL_Upper_Extremity_BL	Neuro_QoL_Upper_Extremity_V04	Neuro_QoL_Upper_Extremity_V06	Neuro_QoL_Upper_Extremity_V08	MDS-UPDRS_Part_I_Score_BL	MDS-UPDRS_Part_I_Score_V04	MDS-UPDRS_Part_I_Score_V06	MDS-UPDRS_Part_I_Score_V08	MDS-UPDRS_Part_II_Score_BL	MDS-UPDRS_Part_II_Score_V04	MDS-UPDRS_Part_II_Score_V06	MDS-UPDRS_Part_II_Score_V08	MDS-UPDRS_Part_III_Score_ON_BL	MDS-UPDRS_Part_III_Score_ON_V04	MDS-UPDRS_Part_III_Score_ON_V06	MDS-UPDRS_Part_III_Score_ON_V08	MDS-UPDRS_Part_IV_Score_BL	MDS-UPDRS_Part_IV_Score_V04	MDS-UPDRS_Part_IV_Score_V06	MDS-UPDRS_Part_IV_Score_V08	MDS-UPDRS_Total_Score_ON_BL
H&Y_(NHY_ON)_BL	1	1.61373e-46	2.91313e-26	1.32571e-11	0.00188712	0.000353479	0.0128881	0.000971822	0.00603628	0.000646167	0.0717623	0.00213041	0.467562	0.0728253	0.145061	0.00813792	0.280427	0.89359	0.647014	0.371237	0.0104507	0.0190454	0.475461	0.173288	4.49499e-06	0.00664983	0.589271	0.045862	0.172198	0.0827839	0.398022	0.644346	1.82564e-14	6.0325e-05	0.00225023	0.0030866	1.02529e-21	1.30715e-09	1.93321e-05	0.000321619	6.12453e-92	9.67636e-19	3.05968e-08	3.06347e-06	0.00129775	0.00369245	0.000883341	0.00611761	6.53112e-84
H&Y_(NHY_ON)_V04	1.61373e-46	1	6.23026e-46	4.05401e-25	0.000867856	0.000300846	0.00517284	0.000338515	0.0160397	0.000175763	0.0938472	0.113911	0.604999	0.0358014	0.826105	0.760835	0.556118	0.663399	0.342127	0.33205	0.00958046	0.00661583	0.0627636	0.152552	0.0251863	0.0477595	0.118574	0.0698561	0.669109	0.0248693	0.114891	0.32962	4.67201e-06	3.31302e-06	0.0125052	0.0641411	5.01765e-16	8.91754e-17	5.10337e-09	3.93328e-05	3.01759e-32	1.09204e-55	7.10119e-16	3.53401e-11	0.0610195	0.239907	0.00320776	0.0170109	8.18311e-34
H&Y_(NHY_ON)_V06	2.91313e-26	6.23026e-46	1	2.00605e-39	5.18052e-06	3.1872e-05	5.12007e-05	1.00685e-05	0.00975725	5.6341e-05	8.09301e-05	0.000134748	0.170729	0.00623621	0.00340767	0.0211932	0.26792	1	0.0630989	0.823685	0.931899	0.742157	0.315928	0.0143057	0.114837	0.76844	0.137272	0.252512	0.597792	0.0116796	0.200438	0.353986	1.28357e-05	0.000343301	2.79755e-08	1.57701e-05	2.02923e-13	4.51506e-13	2.73018e-20	1.05795e-10	7.32605e-24	1.1335e-22	4.50625e-43	3.95193e-19	0.851664	0.273097	0.00827516	0.120942	2.99056e-28
H&Y_(NHY_ON)_V08	1.32571e-11	4.05401e-25	2.00605e-39	1	0.0918914	0.0052157	0.0305247	0.00283958	0.30692	0.00223608	0.000357113	5.0017e-05	0.439585	0.0514923	0.0183719	0.00615601	0.158302		0.0536913	0.0510767			0.936417	0.582045			0.748415	0.0101009			0.801111	0.618527	0.000178628	6.17012e-05	0.00154304	9.55442e-05	1.82681e-09	1.55114e-08	7.98148e-12	2.03524e-14	5.98815e-15	1.28078e-16	3.53514e-22	3.1458e-37	0.256022	0.169106	0.0134421	0.0260714	4.35326e-18
MOCA_BL	0.00188712	0.000867856	5.18052e-06	0.0918914	1	1.24936e-65	3.55012e-43	1.82076e-35	0.00483407	0.000319927	0.00132865	0.0687677	0.0129969	0.000440209	0.0960995	0.700557	0.111756	0.302928	0.710257	0.0847694	0.634686	0.0142275	0.221444	0.375076	0.0613227	0.0947549	0.135955	0.874021	0.82379	0.223687	0.243543	0.457573	1.71592e-06	0.000142882	0.000388435	0.0804869	0.00925583	0.00893324	0.0426213	0.0537435	0.0286987	0.0101547	0.00115872	0.00376431	0.477053	0.41724	0.613105	0.928443	7.35972e-05
MOCA_V04	0.000353479	0.000300846	3.1872e-05	0.0052157	1.24936e-65	1	6.98937e-86	8.67936e-62	6.32683e-05	2.58388e-06	5.99616e-06	0.000948569	0.00224578	3.57967e-06	0.000122006	0.0028918	0.445092	0.528764	0.454696	0.570914	0.565708	0.00942346	0.448212	0.492195	0.00859328	0.0436384	0.0196951	0.665113	0.123788	0.245329	0.137606	0.513729	3.99868e-05	5.03948e-06	3.74945e-07	0.00150747	0.000841539	0.00025871	0.000459025	0.0180482	0.00108046	0.00029027	2.26547e-06	8.00614e-05	0.570195	0.679545	0.256301	0.346829	3.83617e-06
MOCA_V06	0.0128881	0.00517284	5.12007e-05	0.0305247	3.55012e-43	6.98937e-86	1	1.42945e-73	0.0010154	2.75219e-07	7.68517e-08	2.75385e-05	0.000530695	5.48843e-07	4.73424e-07	0.000296117	0.982808	0.375545	0.645839	0.959096	0.411033	0.0106584	0.183124	0.811637	0.914135	0.345268	0.744104	0.864766	0.936064	0.159739	0.253231	0.449262	0.00069591	3.08176e-06	2.13672e-10	0.00611263	0.00075891	0.000194637	6.06169e-06	0.00225929	0.00110813	0.000377127	3.0887e-07	0.000681476	0.447061	0.517247	0.651862	0.106729	4.36511e-05
MOCA_V08	0.000971822	0.000338515	1.00685e-05	0.00283958	1.82076e-35	8.67936e-62	1.42945e-73	1	0.000417274	9.0292e-06	6.63256e-08	2.23052e-05	0.00700922	1.5057e-06	3.18695e-06	0.000112758	0.704	0.86492	0.923964	0.328418			0.0532968	0.641077			0.128843	0.256402			0.74606	0.516943	0.000806815	0.000143717	3.43353e-06	7.61471e-05	0.0244426	0.00107569	8.37818e-05	4.10248e-06	7.0549e-05	0.000840193	4.69769e-05	1.63223e-06	0.254832	0.724793	0.630893	0.727921	2.43103e-06
GDS_BL	0.00603628	0.0160397	0.00975725	0.30692	0.00483407	6.32683e-05	0.0010154	0.000417274	1	6.09767e-101	6.99103e-62	5.51974e-47	1.40149e-131	2.37449e-61	3.99954e-39	3.26298e-29	0.925395	0.314094	0.723669	0.673778	1.06391e-10	7.01641e-06	3.25093e-07	0.0100953	1.2011e-08	2.88588e-05	0.00402708	0.0306137	8.57707e-07	0.000620551	0.176867	0.201913	2.28634e-68	7.43612e-32	4.60687e-25	1.78618e-15	1.75889e-30	2.6381e-14	1.34958e-10	5.73095e-08	0.114917	0.987304	0.86597	0.119249	0.0441285	0.00304416	0.0276225	0.0452528	8.98757e-22
GDS_V04	0.000646167	0.000175763	5.6341e-05	0.00223608	0.000319927	2.58388e-06	2.75219e-07	9.0292e-06	6.09767e-101	1	2.18478e-80	1.10626e-62	6.65186e-58	8.02042e-114	5.70539e-55	5.75986e-36	0.182038	0.0679344	0.868174	0.725047	0.000349231	5.75752e-05	7.75556e-05	0.00813944	0.026498	1.233e-06	1.56333e-06	0.0115376	0.0627526	3.32407e-07	0.00252969	0.247382	9.66602e-40	6.37049e-57	2.3944e-32	7.67865e-20	3.26735e-17	1.47715e-26	1.62683e-17	4.25029e-12	0.203532	0.0562599	0.148122	0.0424532	0.044563	0.000118779	0.00384914	0.00742469	4.95692e-15
GDS_V06	0.0717623	0.0938472	8.09301e-05	0.000357113	0.00132865	5.99616e-06	7.68517e-08	6.63256e-08	6.99103e-62	2.18478e-80	1	9.6973e-81	2.08159e-42	5.35921e-50	1.30454e-83	4.18819e-45	0.322899	0.390148	0.969364	0.88101	0.011925	0.0257744	8.78836e-06	0.0102548	0.529959	0.102379	2.65091e-05	0.010711	0.00365687	0.0623293	0.00512041	0.161209	1.28252e-26	2.33173e-31	1.86563e-41	2.26826e-22	1.13098e-13	3.69982e-16	3.69121e-23	1.10892e-16	0.504284	0.895556	0.0937896	0.0100355	0.160901	0.0664872	0.00052707	0.00309507	5.90552e-11
GDS_V08	0.00213041	0.113911	0.000134748	5.0017e-05	0.0687677	0.000948569	2.75385e-05	2.23052e-05	5.51974e-47	1.10626e-62	9.6973e-81	1	7.49903e-30	8.16367e-36	7.99506e-45	3.00551e-60	0.740582	0.499899	0.725025	0.192224			0.764228	0.00169698			0.646093	0.0498006			0.818685	0.0215541	3.44477e-27	2.25676e-26	6.952e-29	7.82344e-41	8.29602e-11	1.10713e-13	5.06823e-14	4.01279e-22	0.275366	0.626483	0.0854205	0.00160645	0.380467	0.0794011	4.32493e-05	0.000230887	2.90548e-11
STAI_BL	0.467562	0.604999	0.170729	0.439585	0.0129969	0.00224578	0.000530695	0.00700922	1.40149e-131	6.65186e-58	2.08159e-42	7.49903e-30	1	5.26013e-125	1.71668e-79	1.9539e-68	0.258201	0.404774	0.499075	0.800117	6.09432e-07	0.000119237	0.000406497	0.0378884	5.31054e-06	0.000305772	0.026894	0.0319738	1.44301e-06	0.00241936	0.100489	0.104196	4.52049e-50	2.82664e-23	6.07526e-21	9.92622e-14	2.94874e-19	9.66977e-08	6.47109e-06	1.35276e-05	0.422078	0.298238	0.706656	0.371469	0.090201	0.00921691	0.00811884	0.0106539	7.0954e-15
STAI_V04	0.0728253	0.0358014	0.00623621	0.0514923	0.000440209	3.57967e-06	5.48843e-07	1.5057e-06	2.37449e-61	8.02042e-114	5.35921e-50	8.16367e-36	5.26013e-125	1	6.54104e-92	3.85815e-67	0.370083	0.0664057	0.814862	0.864866	0.0065359	0.000136772	0.000350439	0.096326	0.00644128	3.95178e-06	7.85963e-05	0.522991	0.0214438	5.3882e-07	0.00542072	0.389778	2.99011e-36	7.28678e-49	3.89084e-26	2.68175e-15	5.12929e-11	5.92954e-20	6.38386e-09	9.05636e-06	0.116526	0.225791	0.498249	0.0641878	0.155247	0.000278471	0.0170073	0.0632073	1.02325e-12
STAI_V06	0.145061	0.826105	0.00340767	0.0183719	0.0960995	0.000122006	4.73424e-07	3.18695e-06	3.99954e-39	5.70539e-55	1.30454e-83	7.99506e-45	1.71668e-79	6.54104e-92	1	7.65433e-91	0.914886	0.326657	0.778022	0.373373	0.0246167	0.00170086	0.00257365	0.0429635	0.392967	0.00747749	0.000370997	0.0228441	0.0641489	0.0599556	0.00101568	0.15071	4.16215e-24	7.25481e-28	3.65813e-38	3.34823e-21	1.1488e-11	4.45141e-10	3.76132e-14	3.11997e-10	0.559304	0.5806	0.258733	0.0395549	0.204626	0.0912847	0.0055245	0.0341697	2.94646e-09
STAI_V08	0.00813792	0.760835	0.0211932	0.00615601	0.700557	0.0028918	0.000296117	0.000112758	3.26298e-29	5.75986e-36	4.18819e-45	3.00551e-60	1.9539e-68	3.85815e-67	7.65433e-91	1	0.173071	0.685955	0.959555	0.170308			0.353693	0.0176312			0.670595	0.0921286			0.783226	0.122194	1.66852e-20	9.96267e-18	7.51573e-19	3.21561e-27	1.69795e-06	1.69743e-07	2.42592e-07	7.29636e-12	0.109225	0.865877	0.625107	0.00847907	0.561918	0.373188	0.00296183	0.00455706	1.64405e-08
TUG_BL	0.280427	0.556118	0.26792	0.158302	0.111756	0.445092	0.982808	0.704	0.925395	0.182038	0.322899	0.740582	0.258201	0.370083	0.914886	0.173071	1	0.431611	0.623838	0.0415627													0.304309	0.620928	0.880507	0.227784	0.76401	0.802081	0.430823	0.577352	0.434551	0.956919	0.731279	0.265703	0.68291	0.692633	0.367181		0.347533
TUG_V04	0.89359	0.663399	1		0.302928	0.528764	0.375545	0.86492	0.314094	0.0679344	0.390148	0.499899	0.404774	0.0664057	0.326657	0.685955	0.431611	1	0.337368	0.208													0.298638	0.0441605	0.933572	0.230072	0.0828378	0.104862	0.220179	0.434639	0.653617	0.787226	0.847294	0.431688	0.614737	0.894535	0.239145	0.603645	0.158063
TUG_V06	0.647014	0.342127	0.0630989	0.0536913	0.710257	0.454696	0.645839	0.923964	0.723669	0.868174	0.969364	0.725025	0.499075	0.814862	0.778022	0.959555	0.623838	0.337368	1	0.315608													0.93051	0.453855	0.844705	0.718002	0.718045	0.427281	0.85335	0.545827	0.840792	0.0257663	0.0553898	0.457844	0.511542	0.0536913	0.0728776	0.0331053	0.651997
TUG_V08	0.371237	0.33205	0.823685	0.0510767	0.0847694	0.570914	0.959096	0.328418	0.673778	0.725047	0.88101	0.192224	0.800117	0.864866	0.373373	0.170308	0.0415627	0.208	0.315608	1													0.716739	0.859295	0.157994	0.24612	0.922551	0.189155	0.773392	0.283414	0.162133	0.503028	0.261854	0.011868	0.894259	0.839189	0.581505	0.973819	0.494836
Motor_Function_Q_BL	0.0104507	0.00958046	0.931899		0.634686	0.565708	0.411033		1.06391e-10	0.000349231	0.011925		6.09432e-07	0.0065359	0.0246167						1	1.05023e-24	7.35391e-09	0.701287	2.36749e-21	1.23799e-14	5.04329e-05	0.306409	1.59992e-18	1.52521e-09	0.00059036	0.89684	6.17218e-16	3.19728e-05	0.00115682		6.25616e-48	9.96427e-16	0.0445783		2.88668e-07	0.0228433	0.512996			0.421597	0.281367		1.28892e-22
Motor_Function_Q_V04	0.0190454	0.00661583	0.742157		0.0142275	0.00942346	0.0106584		7.01641e-06	5.75752e-05	0.0257744		0.000119237	0.000136772	0.00170086						1.05023e-24	1	1.22216e-12	0.668845	2.2592e-12	9.43313e-23	0.00267543	0.966498	4.83583e-07	1.82709e-15	0.00836505	0.529827	3.87948e-07	5.86197e-06	0.000408096		1.56529e-22	1.37253e-25	0.00344126		0.00250531	0.00382028	0.404614			0.259737	0.514881		2.1587e-09
Motor_Function_Q_V06	0.475461	0.0627636	0.315928	0.936417	0.221444	0.448212	0.183124	0.0532968	3.25093e-07	7.75556e-05	8.78836e-06	0.764228	0.000406497	0.000350439	0.00257365	0.353693					7.35391e-09	1.22216e-12	1	0.000273537	0.0191257	2.5391e-06	4.6511e-07	0.0305728	0.00270737	0.00017182	1.79375e-05	0.347243	9.83136e-06	0.000159928	1.25942e-05	0.893211	9.41356e-11	2.99399e-09	2.42299e-08	0.258981	0.262634	0.1651	0.00821339	0.216303	0.880322	0.182769	0.220821	0.350182	4.86549e-05
Motor_Function_Q_V08	0.173288	0.152552	0.0143057	0.582045	0.375076	0.492195	0.811637	0.641077	0.0100953	0.00813944	0.0102548	0.00169698	0.0378884	0.096326	0.0429635	0.0176312					0.701287	0.668845	0.000273537	1	0.794363	0.334035	0.0142561	6.50071e-05	0.85427	0.770346	0.156678	6.9049e-05	0.00183966	0.00460609	0.00232201	0.010268	1.23895e-05	7.37393e-05	0.00039572	1.78546e-09	0.292274	0.607618	0.0327342	0.0797032	0.314403	0.428133	0.278747	0.5639	0.000235007
Neuro_QoL_Lower_Extremity_BL	4.49499e-06	0.0251863	0.114837		0.0613227	0.00859328	0.914135		1.2011e-08	0.026498	0.529959		5.31054e-06	0.00644128	0.392967						2.36749e-21	2.2592e-12	0.0191257	0.794363	1	7.39419e-44	4.17552e-09	0.0957089	5.45163e-16	2.23263e-07	0.00176525	0.964637	2.53912e-17	0.00016099	0.603342		6.02621e-31	3.59026e-08	0.208564		8.96969e-09	0.196012	0.152701			0.039086	0.531161		4.22945e-23
Neuro_QoL_Lower_Extremity_V04	0.00664983	0.0477595	0.76844		0.0947549	0.0436384	0.345268		2.88588e-05	1.233e-06	0.102379		0.000305772	3.95178e-06	0.00747749						1.23799e-14	9.43313e-23	2.5391e-06	0.334035	7.39419e-44	1	8.19201e-14	0.202631	1.10926e-06	2.84902e-19	0.00114171	0.828403	1.21368e-10	7.50367e-08	0.116184		3.02982e-19	1.22101e-17	0.0256649		0.000177903	0.033012	0.540672			0.0038314	0.0777625		3.13633e-12
Neuro_QoL_Lower_Extremity_V06	0.589271	0.118574	0.137272	0.748415	0.135955	0.0196951	0.744104	0.128843	0.00402708	1.56333e-06	2.65091e-05	0.646093	0.026894	7.85963e-05	0.000370997	0.670595					5.04329e-05	0.00267543	4.6511e-07	0.0142561	4.17552e-09	8.19201e-14	1	0.000857949	0.00691977	1.65081e-05	3.69511e-07	0.134067	0.000215499	2.8711e-06	0.000641005	0.0129575	5.98354e-05	1.11371e-07	0.000523024	0.0441759	0.574069	0.623398	0.0582136	0.322473	0.755325	0.0142016	0.0597589	0.187299	0.0239775
Neuro_QoL_Lower_Extremity_V08	0.045862	0.0698561	0.252512	0.0101009	0.874021	0.665113	0.864766	0.256402	0.0306137	0.0115376	0.010711	0.0498006	0.0319738	0.522991	0.0228441	0.0921286					0.306409	0.966498	0.0305728	6.50071e-05	0.0957089	0.202631	0.000857949	1	0.101838	0.343111	0.00341826	0.00296335	0.0527099	0.0136631	0.0690668	0.00028304	0.0045363	0.000756826	0.0416029	3.31549e-06	0.353559	0.237714	0.939991	0.00894996	0.239204	0.47891	0.431372	0.653461	0.00551359
Neuro_QoL_Upper_Extremity_BL	0.172198	0.669109	0.597792		0.82379	0.123788	0.936064		8.57707e-07	0.0627526	0.00365687		1.44301e-06	0.0214438	0.0641489						1.59992e-18	4.83583e-07	0.00270737	0.85427	5.45163e-16	1.10926e-06	0.00691977	0.101838	1	3.55203e-25	2.81648e-05	0.776099	8.87753e-08	0.0151715	0.459155		2.51842e-37	3.19873e-08	0.140609		7.82121e-06	0.661642	0.114096			0.46807	0.330209		5.17226e-16
Neuro_QoL_Upper_Extremity_V04	0.0827839	0.0248693	0.0116796		0.223687	0.245329	0.159739		0.000620551	3.32407e-07	0.0623293		0.00241936	5.3882e-07	0.0599556						1.52521e-09	1.82709e-15	0.00017182	0.770346	2.23263e-07	2.84902e-19	1.65081e-05	0.343111	3.55203e-25	1	1.49779e-11	0.14822	1.13195e-06	7.36134e-09	0.0963667		2.03462e-18	6.20463e-20	0.00847823		0.00117497	0.00363426	0.114615			0.405256	0.555695		2.06748e-09
Neuro_QoL_Upper_Extremity_V06	0.398022	0.114891	0.200438	0.801111	0.243543	0.137606	0.253231	0.74606	0.176867	0.00252969	0.00512041	0.818685	0.100489	0.00542072	0.00101568	0.783226					0.00059036	0.00836505	1.79375e-05	0.156678	0.00176525	0.00114171	3.69511e-07	0.00341826	2.81648e-05	1.49779e-11	1	0.00185751	0.0089561	0.00406064	0.0446437	0.424419	2.53354e-06	3.74686e-06	0.0003632	0.182922	0.160915	0.0504773	0.00441579	0.90096	0.161158	0.849629	0.115287	0.97218	0.000903516
Neuro_QoL_Upper_Extremity_V08	0.644346	0.32962	0.353986	0.618527	0.457573	0.513729	0.449262	0.516943	0.201913	0.247382	0.161209	0.0215541	0.104196	0.389778	0.15071	0.122194					0.89684	0.529827	0.347243	6.9049e-05	0.964637	0.828403	0.134067	0.00296335	0.776099	0.14822	0.00185751	1	0.172756	0.434725	0.0746541	0.0219253	0.00112566	0.000469336	0.0108207	3.76406e-05	0.721608	0.72423	0.433624	0.676289	0.116354	0.750256	0.528206	0.889875	0.0615429
MDS-UPDRS_Part_I_Score_BL	1.82564e-14	4.67201e-06	1.28357e-05	0.000178628	1.71592e-06	3.99868e-05	0.00069591	0.000806815	2.28634e-68	9.66602e-40	1.28252e-26	3.44477e-27	4.52049e-50	2.99011e-36	4.16215e-24	1.66852e-20	0.304309	0.298638	0.93051	0.716739	6.17218e-16	3.87948e-07	9.83136e-06	0.00183966	2.53912e-17	1.21368e-10	0.000215499	0.0527099	8.87753e-08	1.13195e-06	0.0089561	0.172756	1	3.20111e-122	8.76732e-76	4.5298e-55	9.99654e-85	3.9249e-33	1.31185e-18	9.9713e-18	4.07304e-10	0.0124823	0.0950276	0.00952228	5.45205e-13	1.44335e-16	6.63505e-15	1.17741e-14	1.02895e-111
MDS-UPDRS_Part_I_Score_V04	6.0325e-05	3.31302e-06	0.000343301	6.17012e-05	0.000142882	5.03948e-06	3.08176e-06	0.000143717	7.43612e-32	6.37049e-57	2.33173e-31	2.25676e-26	2.82664e-23	7.28678e-49	7.25481e-28	9.96267e-18	0.620928	0.0441605	0.453855	0.859295	3.19728e-05	5.86197e-06	0.000159928	0.00460609	0.00016099	7.50367e-08	2.8711e-06	0.0136631	0.0151715	7.36134e-09	0.00406064	0.434725	3.20111e-122	1	7.19793e-88	2.41449e-64	9.75578e-37	2.32241e-54	1.09921e-23	3.62702e-22	0.00389714	0.00183364	0.123956	0.0204094	3.95595e-06	1.48341e-11	1.38343e-09	8.15052e-11	2.73845e-38
MDS-UPDRS_Part_I_Score_V06	0.00225023	0.0125052	2.79755e-08	0.00154304	0.000388435	3.74945e-07	2.13672e-10	3.43353e-06	4.60687e-25	2.3944e-32	1.86563e-41	6.952e-29	6.07526e-21	3.89084e-26	3.65813e-38	7.51573e-19	0.880507	0.933572	0.844705	0.157994	0.00115682	0.000408096	1.25942e-05	0.00232201	0.603342	0.116184	0.000641005	0.0690668	0.459155	0.0963667	0.0446437	0.0746541	8.76732e-76	7.19793e-88	1	3.22828e-78	1.67843e-26	5.64864e-21	3.04873e-37	8.30775e-20	0.0134712	0.154953	0.0010459	0.00831338	0.000137109	2.47229e-07	1.79108e-10	1.73577e-10	3.62188e-28
MDS-UPDRS_Part_I_Score_V08	0.0030866	0.0641411	1.57701e-05	9.55442e-05	0.0804869	0.00150747	0.00611263	7.61471e-05	1.78618e-15	7.67865e-20	2.26826e-22	7.82344e-41	9.92622e-14	2.68175e-15	3.34823e-21	3.21561e-27	0.227784	0.230072	0.718002	0.24612			0.893211	0.010268			0.0129575	0.00028304			0.424419	0.0219253	4.5298e-55	2.41449e-64	3.22828e-78	1	2.8133e-20	3.4169e-22	2.97836e-21	2.40608e-44	0.00478692	0.0489943	0.0411566	2.39469e-05	0.00118349	0.00188704	4.88161e-11	8.60394e-11	3.95699e-23
MDS-UPDRS_Part_II_Score_BL	1.02529e-21	5.01765e-16	2.02923e-13	1.82681e-09	0.00925583	0.000841539	0.00075891	0.0244426	1.75889e-30	3.26735e-17	1.13098e-13	8.29602e-11	2.94874e-19	5.12929e-11	1.1488e-11	1.69795e-06	0.76401	0.0828378	0.718045	0.922551	6.25616e-48	1.56529e-22	9.41356e-11	1.23895e-05	6.02621e-31	3.02982e-19	5.98354e-05	0.0045363	2.51842e-37	2.03462e-18	2.53354e-06	0.00112566	9.99654e-85	9.75578e-37	1.67843e-26	2.8133e-20	1	2.06896e-94	3.99177e-64	3.87027e-42	2.98445e-35	3.15426e-10	2.00847e-05	0.000517938	8.70972e-12	9.66613e-10	1.07632e-09	1.40642e-06	3.83019e-175
MDS-UPDRS_Part_II_Score_V04	1.30715e-09	8.91754e-17	4.51506e-13	1.55114e-08	0.00893324	0.00025871	0.000194637	0.00107569	2.6381e-14	1.47715e-26	3.69982e-16	1.10713e-13	9.66977e-08	5.92954e-20	4.45141e-10	1.69743e-07	0.802081	0.104862	0.427281	0.189155	9.96427e-16	1.37253e-25	2.99399e-09	7.37393e-05	3.59026e-08	1.22101e-17	1.11371e-07	0.000756826	3.19873e-08	6.20463e-20	3.74686e-06	0.000469336	3.9249e-33	2.32241e-54	5.64864e-21	3.4169e-22	2.06896e-94	1	7.85973e-84	1.6602e-57	4.85885e-11	1.2024e-27	8.04963e-10	3.10403e-09	0.000322504	2.18629e-07	1.64759e-06	3.1953e-05	1.70882e-50
MDS-UPDRS_Part_II_Score_V06	1.93321e-05	5.10337e-09	2.73018e-20	7.98148e-12	0.0426213	0.000459025	6.06169e-06	8.37818e-05	1.34958e-10	1.62683e-17	3.69121e-23	5.06823e-14	6.47109e-06	6.38386e-09	3.76132e-14	2.42592e-07	0.430823	0.220179	0.85335	0.773392	0.0445783	0.00344126	2.42299e-08	0.00039572	0.208564	0.0256649	0.000523024	0.0416029	0.140609	0.00847823	0.0003632	0.0108207	1.31185e-18	1.09921e-23	3.04873e-37	2.97836e-21	3.99177e-64	7.85973e-84	1	3.62078e-93	5.8271e-08	8.04573e-11	1.0608e-20	3.44532e-13	0.000926069	0.000294554	4.07079e-06	0.00094402	2.8354e-35
MDS-UPDRS_Part_II_Score_V08	0.000321619	3.93328e-05	1.05795e-10	2.03524e-14	0.0537435	0.0180482	0.00225929	4.10248e-06	5.73095e-08	4.25029e-12	1.10892e-16	4.01279e-22	1.35276e-05	9.05636e-06	3.11997e-10	7.29636e-12	0.577352	0.434639	0.545827	0.283414			0.258981	1.78546e-09			0.0441759	3.31549e-06			0.182922	3.76406e-05	9.9713e-18	3.62702e-22	8.30775e-20	2.40608e-44	3.87027e-42	1.6602e-57	3.62078e-93	1	2.7795e-06	2.70998e-06	6.87893e-13	1.81039e-23	0.000586113	0.000810593	2.52105e-09	3.21583e-07	3.37914e-27
MDS-UPDRS_Part_III_Score_ON_BL	6.12453e-92	3.01759e-32	7.32605e-24	5.98815e-15	0.0286987	0.00108046	0.00110813	7.0549e-05	0.114917	0.203532	0.504284	0.275366	0.422078	0.116526	0.559304	0.109225	0.434551	0.653617	0.840792	0.162133	2.88668e-07	0.00250531	0.262634	0.292274	8.96969e-09	0.000177903	0.574069	0.353559	7.82121e-06	0.00117497	0.160915	0.721608	4.07304e-10	0.00389714	0.0134712	0.00478692	2.98445e-35	4.85885e-11	5.8271e-08	2.7795e-06	1	2.49582e-70	1.02861e-29	1.49217e-22	0.0108948	0.776728	0.40621	0.16476	2.35326e-282
MDS-UPDRS_Part_III_Score_ON_V04	9.67636e-19	1.09204e-55	1.1335e-22	1.28078e-16	0.0101547	0.00029027	0.000377127	0.000840193	0.987304	0.0562599	0.895556	0.626483	0.298238	0.225791	0.5806	0.865877	0.956919	0.787226	0.0257663	0.503028	0.0228433	0.00382028	0.1651	0.607618	0.196012	0.033012	0.623398	0.237714	0.661642	0.00363426	0.0504773	0.72423	0.0124823	0.00183364	0.154953	0.0489943	3.15426e-10	1.2024e-27	8.04573e-11	2.70998e-06	2.49582e-70	1	1.28443e-59	8.74082e-38	0.237987	0.0557563	0.344448	0.0238591	1.57799e-46
MDS-UPDRS_Part_III_Score_ON_V06	3.05968e-08	7.10119e-16	4.50625e-43	3.53514e-22	0.00115872	2.26547e-06	3.0887e-07	4.69769e-05	0.86597	0.148122	0.0937896	0.0854205	0.706656	0.498249	0.258733	0.625107	0.731279	0.847294	0.0553898	0.261854	0.512996	0.404614	0.00821339	0.0327342	0.152701	0.540672	0.0582136	0.939991	0.114096	0.114615	0.00441579	0.433624	0.0950276	0.123956	0.0010459	0.0411566	2.00847e-05	8.04963e-10	1.0608e-20	6.87893e-13	1.02861e-29	1.28443e-59	1	2.69784e-74	0.836451	0.601174	0.73818	0.000320201	3.63223e-22
MDS-UPDRS_Part_III_Score_ON_V08	3.06347e-06	3.53401e-11	3.95193e-19	3.1458e-37	0.00376431	8.00614e-05	0.000681476	1.63223e-06	0.119249	0.0424532	0.0100355	0.00160645	0.371469	0.0641878	0.0395549	0.00847907	0.265703	0.431688	0.457844	0.011868			0.216303	0.0797032			0.322473	0.00894996			0.90096	0.676289	0.00952228	0.0204094	0.00831338	2.39469e-05	0.000517938	3.10403e-09	3.44532e-13	1.81039e-23	1.49217e-22	8.74082e-38	2.69784e-74	1	0.0627303	0.171486	0.21012	0.132781	3.3466e-19
MDS-UPDRS_Part_IV_Score_BL	0.00129775	0.0610195	0.851664	0.256022	0.477053	0.570195	0.447061	0.254832	0.0441285	0.044563	0.160901	0.380467	0.090201	0.155247	0.204626	0.561918	0.68291	0.614737	0.511542	0.894259			0.880322	0.314403			0.755325	0.239204			0.161158	0.116354	5.45205e-13	3.95595e-06	0.000137109	0.00118349	8.70972e-12	0.000322504	0.000926069	0.000586113	0.0108948	0.237987	0.836451	0.0627303	1	4.85002e-21	2.25202e-13	4.36878e-09	2.35839e-11
MDS-UPDRS_Part_IV_Score_V04	0.00369245	0.239907	0.273097	0.169106	0.41724	0.679545	0.517247	0.724793	0.00304416	0.000118779	0.0664872	0.0794011	0.00921691	0.000278471	0.0912847	0.373188	0.692633	0.894535	0.0536913	0.839189	0.421597	0.259737	0.182769	0.428133	0.039086	0.0038314	0.0142016	0.47891	0.46807	0.405256	0.849629	0.750256	1.44335e-16	1.48341e-11	2.47229e-07	0.00188704	9.66613e-10	2.18629e-07	0.000294554	0.000810593	0.776728	0.0557563	0.601174	0.171486	4.85002e-21	1	8.95981e-46	3.64242e-28	1.55469e-06
MDS-UPDRS_Part_IV_Score_V06	0.000883341	0.00320776	0.00827516	0.0134421	0.613105	0.256301	0.651862	0.630893	0.0276225	0.00384914	0.00052707	4.32493e-05	0.00811884	0.0170073	0.0055245	0.00296183	0.367181	0.239145	0.0728776	0.581505	0.281367	0.514881	0.220821	0.278747	0.531161	0.0777625	0.0597589	0.431372	0.330209	0.555695	0.115287	0.528206	6.63505e-15	1.38343e-09	1.79108e-10	4.88161e-11	1.07632e-09	1.64759e-06	4.07079e-06	2.52105e-09	0.40621	0.344448	0.73818	0.21012	2.25202e-13	8.95981e-46	1	6.34384e-60	3.68919e-08
MDS-UPDRS_Part_IV_Score_V08	0.00611761	0.0170109	0.120942	0.0260714	0.928443	0.346829	0.106729	0.727921	0.0452528	0.00742469	0.00309507	0.000230887	0.0106539	0.0632073	0.0341697	0.00455706		0.603645	0.0331053	0.973819			0.350182	0.5639			0.187299	0.653461			0.97218	0.889875	1.17741e-14	8.15052e-11	1.73577e-10	8.60394e-11	1.40642e-06	3.1953e-05	0.00094402	3.21583e-07	0.16476	0.0238591	0.000320201	0.132781	4.36878e-09	3.64242e-28	6.34384e-60	1	0.000621877
MDS-UPDRS_Total_Score_ON_BL	6.53112e-84	8.18311e-34	2.99056e-28	4.35326e-18	7.35972e-05	3.83617e-06	4.36511e-05	2.43103e-06	8.98757e-22	4.95692e-15	5.90552e-11	2.90548e-11	7.0954e-15	1.02325e-12	2.94646e-09	1.64405e-08	0.347533	0.158063	0.651997	0.494836	1.28892e-22	2.1587e-09	4.86549e-05	0.000235007	4.22945e-23	3.13633e-12	0.0239775	0.00551359	5.17226e-16	2.06748e-09	0.000903516	0.0615429	1.02895e-111	2.73845e-38	3.62188e-28	3.95699e-23	3.83019e-175	1.70882e-50	2.8354e-35	3.37914e-27	2.35326e-282	1.57799e-46	3.63223e-22	3.3466e-19	2.35839e-11	1.55469e-06	3.68919e-08	0.000621877	1
MDS-UPDRS_Total_Score_ON_V04	5.30532e-21	8.43547e-52	2.85965e-25	2.97422e-17	0.000316533	1.9065e-06	2.02171e-06	2.25023e-05	3.739e-08	1.03099e-19	7.45979e-10	4.53741e-09	0.000139325	1.07036e-14	1.87537e-06	2.22949e-05	0.974145	0.121177	0.162007	0.432661	1.29132e-07	7.62654e-10	0.000234301	0.00667515	0.000268949	6.80507e-09	0.000874299	0.00397542	0.00290657	1.59549e-11	0.000209378	0.033557	1.42e-30	3.36808e-57	7.27026e-20	1.18331e-18	4.48249e-45	1.96942e-130	6.35074e-42	4.10753e-28	4.19239e-52	5.9113e-211	5.66018e-43	6.35516e-30	0.000694038	0.0287864	0.00437385	0.0967251	2.58397e-87
MDS-UPDRS_Total_Score_ON_V06	1.02717e-10	7.98141e-16	1.88971e-48	2.69103e-23	0.000154412	2.28397e-08	4.92933e-11	1.2941e-07	2.91584e-07	5.61842e-12	1.64324e-16	4.96672e-12	3.01298e-05	2.32177e-07	2.30331e-12	6.68711e-06	0.898353	0.797139	0.091704	0.939336	0.0420879	0.0155236	3.04799e-06	0.00014308	0.0941238	0.0835716	0.000948824	0.223964	0.0981393	0.0207605	0.000656813	0.0320038	3.13849e-20	1.38793e-21	1.2919e-47	6.68681e-21	4.12088e-31	1.51964e-40	6.47878e-98	1.06435e-45	1.81378e-26	1.21663e-38	3.62877e-149	2.03383e-52	0.0112823	0.011093	0.000786399	0.427872	9.49675e-52
MDS-UPDRS_Total_Score_ON_V08	7.42884e-07	2.10148e-10	1.15487e-21	1.68122e-35	0.00374155	0.000170569	9.2618e-05	5.70164e-08	9.5174e-06	1.8192e-08	4.59328e-12	7.37927e-18	0.000135885	4.0827e-06	3.60113e-09	3.67361e-11	0.265703	0.160026	0.396398	0.107892			0.386745	0.00508234			0.145291	9.15605e-05			0.649806	0.112189	1.68046e-15	2.8523e-16	7.68865e-19	8.3124e-44	5.7808e-18	4.02032e-28	2.26396e-41	4.66664e-91	1.83407e-18	1.15883e-26	4.49253e-55	1.62895e-154	0.00012123	0.225105	0.00917872	0.0462216	8.5222e-35
[truncated: 3 more columns]
