# Supplementary material for: Longitudinal Dynamics of Physical Function With Anxiety and Depression in Parkinson's Disease: A Cross‐Lagged Panel Analysis of the PPMI Dataset
Source: Brain Behav. 2026 Feb 12;16(2):e71257. doi: 10.1002/brb3.71257 (PMC12895980; doi:10.1002/brb3.71257)
Supplement: Supplementary file 2 — Filterable Correlation Coefficients Table [file BRB3-16-e71257-s004.xlsx]

## Sheet: PD_Correlations_Organised
Variable 1	Timepoint (Variable 1)	Variable 2	Timepoint (Variable 2)	n	Correlation	P Value
GDS	BL	H&Y (NHY ON)	BL	1104	0.0825913	0.00603628
GDS	BL	MDS-UPDRS Part I Score	BL	1108	0.491246	2.28634e-68
GDS	BL	MDS-UPDRS Part II Score	BL	1114	0.334246	1.75889e-30
GDS	BL	MDS-UPDRS Part III Score ON	BL	1102	0.0475164	0.114917
GDS	BL	MDS-UPDRS Part IV Score	BL	259	0.125187	0.0441285
GDS	BL	MDS-UPDRS Total Score ON	BL	1092	0.284455	8.98757e-22
GDS	BL	MOCA	BL	1111	-0.0844848	0.00483407
GDS	BL	Motor Function Q	BL	407	0.312976	1.06391e-10
GDS	BL	Neuro QoL Lower Extremity	BL	407	-0.277792	1.2011e-08
GDS	BL	Neuro QoL Upper Extremity	BL	407	-0.241096	8.57707e-07
GDS	BL	STAI	BL	1114	0.644132	1.40149e-131
GDS	BL	TUG	BL	16	-0.0254726	0.925395
GDS	BL	GDS	V04	799	0.659637	6.09767e-101
GDS	BL	H&Y (NHY ON)	V04	774	0.0865316	0.0160397
GDS	BL	MDS-UPDRS Part I Score	V04	800	0.398564	7.43612e-32
GDS	BL	MDS-UPDRS Part II Score	V04	801	0.264662	2.6381e-14
GDS	BL	MDS-UPDRS Part III Score ON	V04	769	0.000574769	0.987304
GDS	BL	MDS-UPDRS Part IV Score	V04	579	0.122946	0.00304416
GDS	BL	MDS-UPDRS Total Score ON	V04	768	0.196937	3.739e-08
GDS	BL	MOCA	V04	787	-0.142096	6.32683e-05
GDS	BL	Motor Function Q	V04	290	0.260408	7.01641e-06
GDS	BL	Neuro QoL Lower Extremity	V04	291	-0.242543	2.88588e-05
GDS	BL	Neuro QoL Upper Extremity	V04	291	-0.199467	0.000620551
GDS	BL	STAI	V04	800	0.538497	2.37449e-61
GDS	BL	TUG	V04	13	0.3031	0.314094
GDS	BL	GDS	V06	598	0.608626	6.99103e-62
GDS	BL	H&Y (NHY ON)	V06	572	0.107976	0.00975725
GDS	BL	MDS-UPDRS Part I Score	V06	602	0.404183	4.60687e-25
GDS	BL	MDS-UPDRS Part II Score	V06	600	0.258235	1.34958e-10
GDS	BL	MDS-UPDRS Part III Score ON	V06	566	0.00710996	0.86597
GDS	BL	MDS-UPDRS Part IV Score	V06	524	0.0962277	0.0276225
GDS	BL	MDS-UPDRS Total Score ON	V06	563	0.214118	2.91584e-07
GDS	BL	MOCA	V06	590	-0.134959	0.0010154
GDS	BL	Motor Function Q	V06	128	0.433266	3.25093e-07
GDS	BL	Neuro QoL Lower Extremity	V06	128	-0.252551	0.00402708
GDS	BL	Neuro QoL Upper Extremity	V06	128	-0.120111	0.176867
GDS	BL	STAI	V06	599	0.499519	3.99954e-39
GDS	BL	TUG	V06	16	-0.0959703	0.723669
GDS	BL	GDS	V08	545	0.563465	5.51974e-47
GDS	BL	H&Y (NHY ON)	V08	518	0.0449771	0.30692
GDS	BL	MDS-UPDRS Part I Score	V08	549	0.330682	1.78618e-15
GDS	BL	MDS-UPDRS Part II Score	V08	549	0.229054	5.73095e-08
GDS	BL	MDS-UPDRS Part III Score ON	V08	506	0.0693468	0.119249
GDS	BL	MDS-UPDRS Part IV Score	V08	511	0.0886191	0.0452528
GDS	BL	MDS-UPDRS Total Score ON	V08	505	0.195615	9.5174e-06
GDS	BL	MOCA	V08	528	-0.153033	0.000417274
GDS	BL	Motor Function Q	V08	55	0.344121	0.0100953
GDS	BL	Neuro QoL Lower Extremity	V08	54	-0.29455	0.0306137
GDS	BL	Neuro QoL Upper Extremity	V08	54	-0.17642	0.201913
GDS	BL	STAI	V08	541	0.456561	3.26298e-29
GDS	BL	TUG	V08	33	-0.0761094	0.673778
GDS	V04	GDS	BL	799	0.659637	6.09767e-101
GDS	V04	H&Y (NHY ON)	BL	789	0.121195	0.000646167
GDS	V04	MDS-UPDRS Part I Score	BL	792	0.444795	9.66602e-40
GDS	V04	MDS-UPDRS Part II Score	BL	798	0.292552	3.26735e-17
GDS	V04	MDS-UPDRS Part III Score ON	BL	788	0.0453459	0.203532
GDS	V04	MDS-UPDRS Part IV Score	BL	225	0.134059	0.044563
GDS	V04	MDS-UPDRS Total Score ON	BL	778	0.275636	4.95692e-15
GDS	V04	MOCA	BL	797	-0.127151	0.000319927
GDS	V04	Motor Function Q	BL	171	0.270318	0.000349231
GDS	V04	Neuro QoL Lower Extremity	BL	170	-0.170189	0.026498
GDS	V04	Neuro QoL Upper Extremity	BL	170	-0.143048	0.0627526
GDS	V04	STAI	BL	798	0.525685	6.65186e-58
GDS	V04	TUG	BL	11	-0.434237	0.182038
GDS	V04	H&Y (NHY ON)	V04	773	0.134537	0.000175763
GDS	V04	MDS-UPDRS Part I Score	V04	796	0.522322	6.37049e-57
GDS	V04	MDS-UPDRS Part II Score	V04	798	0.36502	1.47715e-26
GDS	V04	MDS-UPDRS Part III Score ON	V04	768	0.0689161	0.0562599
GDS	V04	MDS-UPDRS Part IV Score	V04	576	0.159677	0.000118779
GDS	V04	MDS-UPDRS Total Score ON	V04	766	0.320123	1.03099e-19
GDS	V04	MOCA	V04	785	-0.166888	2.58388e-06
GDS	V04	Motor Function Q	V04	178	0.296772	5.75752e-05
GDS	V04	Neuro QoL Lower Extremity	V04	179	-0.353244	1.233e-06
GDS	V04	Neuro QoL Upper Extremity	V04	179	-0.370432	3.32407e-07
GDS	V04	STAI	V04	801	0.689007	8.02042e-114
GDS	V04	TUG	V04	13	0.520942	0.0679344
GDS	V04	GDS	V06	570	0.685699	2.18478e-80
GDS	V04	H&Y (NHY ON)	V06	543	0.17195	5.6341e-05
GDS	V04	MDS-UPDRS Part I Score	V06	573	0.46679	2.3944e-32
GDS	V04	MDS-UPDRS Part II Score	V06	572	0.345853	1.62683e-17
GDS	V04	MDS-UPDRS Part III Score ON	V06	537	0.0624926	0.148122
GDS	V04	MDS-UPDRS Part IV Score	V06	497	0.129426	0.00384914
GDS	V04	MDS-UPDRS Total Score ON	V06	535	0.292005	5.61842e-12
GDS	V04	MOCA	V06	561	-0.214935	2.75219e-07
GDS	V04	Motor Function Q	V06	121	0.351379	7.75556e-05
GDS	V04	Neuro QoL Lower Extremity	V06	121	-0.420573	1.56333e-06
GDS	V04	Neuro QoL Upper Extremity	V06	121	-0.272148	0.00252969
GDS	V04	STAI	V06	571	0.590579	5.70539e-55
GDS	V04	TUG	V06	14	-0.0488919	0.868174
GDS	V04	GDS	V08	513	0.649065	1.10626e-62
GDS	V04	H&Y (NHY ON)	V08	488	0.138072	0.00223608
GDS	V04	MDS-UPDRS Part I Score	V08	517	0.38626	7.67865e-20
GDS	V04	MDS-UPDRS Part II Score	V08	517	0.298469	4.25029e-12
GDS	V04	MDS-UPDRS Part III Score ON	V08	477	0.0929465	0.0424532
GDS	V04	MDS-UPDRS Part IV Score	V08	481	0.12193	0.00742469
GDS	V04	MDS-UPDRS Total Score ON	V08	476	0.254389	1.8192e-08
GDS	V04	MOCA	V08	497	-0.197655	9.0292e-06
GDS	V04	Motor Function Q	V08	49	0.373867	0.00813944
GDS	V04	Neuro QoL Lower Extremity	V08	49	-0.358046	0.0115376
GDS	V04	Neuro QoL Upper Extremity	V08	49	-0.168412	0.247382
GDS	V04	STAI	V08	511	0.515065	5.75986e-36
GDS	V04	TUG	V08	30	0.0669896	0.725047
GDS	V06	GDS	BL	598	0.608626	6.99103e-62
GDS	V06	H&Y (NHY ON)	BL	590	0.0741856	0.0717623
GDS	V06	MDS-UPDRS Part I Score	BL	597	0.417774	1.28252e-26
GDS	V06	MDS-UPDRS Part II Score	BL	598	0.297344	1.13098e-13
GDS	V06	MDS-UPDRS Part III Score ON	BL	588	0.0275916	0.504284
GDS	V06	MDS-UPDRS Part IV Score	BL	190	0.102123	0.160901
GDS	V06	MDS-UPDRS Total Score ON	BL	585	0.266315	5.90552e-11
GDS	V06	MOCA	BL	597	-0.131073	0.00132865
GDS	V06	Motor Function Q	BL	26	0.485519	0.011925
GDS	V06	Neuro QoL Lower Extremity	BL	26	-0.129003	0.529959
GDS	V06	Neuro QoL Upper Extremity	BL	26	-0.549287	0.00365687
GDS	V06	STAI	BL	596	0.518995	2.08159e-42
GDS	V06	TUG	BL	9	-0.372935	0.322899
GDS	V06	GDS	V04	570	0.685699	2.18478e-80
GDS	V06	H&Y (NHY ON)	V04	552	0.0713824	0.0938472
GDS	V06	MDS-UPDRS Part I Score	V04	573	0.460078	2.33173e-31
GDS	V06	MDS-UPDRS Part II Score	V04	573	0.331443	3.69982e-16
GDS	V06	MDS-UPDRS Part III Score ON	V04	550	0.00561042	0.895556
GDS	V06	MDS-UPDRS Part IV Score	V04	405	0.0912798	0.0664872
GDS	V06	MDS-UPDRS Total Score ON	V04	550	0.258604	7.45979e-10
GDS	V06	MOCA	V04	570	-0.18831	5.99616e-06
GDS	V06	Motor Function Q	V04	26	0.436528	0.0257744
GDS	V06	Neuro QoL Lower Extremity	V04	26	-0.327543	0.102379
GDS	V06	Neuro QoL Upper Extremity	V04	26	-0.370636	0.0623293
GDS	V06	STAI	V04	571	0.567568	5.35921e-50
GDS	V06	TUG	V04	10	0.305823	0.390148
GDS	V06	H&Y (NHY ON)	V06	569	0.164477	8.09301e-05
GDS	V06	MDS-UPDRS Part I Score	V06	599	0.51267	1.86563e-41
GDS	V06	MDS-UPDRS Part II Score	V06	597	0.39029	3.69121e-23
GDS	V06	MDS-UPDRS Part III Score ON	V06	563	0.0706927	0.0937896
GDS	V06	MDS-UPDRS Part IV Score	V06	522	0.151218	0.00052707
GDS	V06	MDS-UPDRS Total Score ON	V06	560	0.338838	1.64324e-16
GDS	V06	MOCA	V06	589	-0.219214	7.68517e-08
GDS	V06	Motor Function Q	V06	45	0.60963	8.78836e-06
GDS	V06	Neuro QoL Lower Extremity	V06	45	-0.582899	2.65091e-05
GDS	V06	Neuro QoL Upper Extremity	V06	45	-0.410301	0.00512041
GDS	V06	STAI	V06	599	0.683347	1.30454e-83
GDS	V06	TUG	V06	16	0.0104489	0.969364
GDS	V06	GDS	V08	503	0.717594	9.6973e-81
GDS	V06	H&Y (NHY ON)	V08	478	0.162621	0.000357113
GDS	V06	MDS-UPDRS Part I Score	V08	506	0.413975	2.26826e-22
GDS	V06	MDS-UPDRS Part II Score	V08	506	0.357292	1.10892e-16
GDS	V06	MDS-UPDRS Part III Score ON	V08	469	0.11878	0.0100355
GDS	V06	MDS-UPDRS Part IV Score	V08	474	0.135602	0.00309507
GDS	V06	MDS-UPDRS Total Score ON	V08	468	0.312556	4.59328e-12
GDS	V06	MOCA	V08	489	-0.241236	6.63256e-08
GDS	V06	Motor Function Q	V08	38	0.411553	0.0102548
GDS	V06	Neuro QoL Lower Extremity	V08	38	-0.409344	0.010711
GDS	V06	Neuro QoL Upper Extremity	V08	38	-0.23191	0.161209
GDS	V06	STAI	V08	500	0.573718	4.18819e-45
GDS	V06	TUG	V08	29	0.0290694	0.88101
GDS	V08	GDS	BL	545	0.563465	5.51974e-47
GDS	V08	H&Y (NHY ON)	BL	539	0.132023	0.00213041
GDS	V08	MDS-UPDRS Part I Score	BL	543	0.440566	3.44477e-27
GDS	V08	MDS-UPDRS Part II Score	BL	544	0.273769	8.29602e-11
GDS	V08	MDS-UPDRS Part III Score ON	BL	538	0.0471107	0.275366
GDS	V08	MDS-UPDRS Part IV Score	BL	173	0.0670911	0.380467
GDS	V08	MDS-UPDRS Total Score ON	BL	535	0.282349	2.90548e-11
GDS	V08	MOCA	BL	544	-0.0780898	0.0687677
GDS	V08	Motor Function Q	BL	0
GDS	V08	Neuro QoL Lower Extremity	BL	0
GDS	V08	Neuro QoL Upper Extremity	BL	0
GDS	V08	STAI	BL	543	0.460466	7.49903e-30
GDS	V08	TUG	BL	5	-0.205196	0.740582
GDS	V08	GDS	V04	513	0.649065	1.10626e-62
GDS	V08	H&Y (NHY ON)	V04	497	0.0710004	0.113911
GDS	V08	MDS-UPDRS Part I Score	V04	515	0.444669	2.25676e-26
GDS	V08	MDS-UPDRS Part II Score	V04	515	0.319454	1.10713e-13
GDS	V08	MDS-UPDRS Part III Score ON	V04	495	0.0219276	0.626483
GDS	V08	MDS-UPDRS Part IV Score	V04	358	0.0928352	0.0794011
GDS	V08	MDS-UPDRS Total Score ON	V04	495	0.259659	4.53741e-09
GDS	V08	MOCA	V04	513	-0.145512	0.000948569
GDS	V08	Motor Function Q	V04	0
GDS	V08	Neuro QoL Lower Extremity	V04	0
GDS	V08	Neuro QoL Upper Extremity	V04	0
GDS	V08	STAI	V04	514	0.5128	8.16367e-36
GDS	V08	TUG	V04	7	0.309142	0.499899
GDS	V08	GDS	V06	503	0.717594	9.6973e-81
GDS	V08	H&Y (NHY ON)	V06	479	0.173559	0.000134748
GDS	V08	MDS-UPDRS Part I Score	V06	506	0.467847	6.952e-29
GDS	V08	MDS-UPDRS Part II Score	V06	505	0.326661	5.06823e-14
GDS	V08	MDS-UPDRS Part III Score ON	V06	474	0.0790903	0.0854205
GDS	V08	MDS-UPDRS Part IV Score	V06	442	0.193224	4.32493e-05
GDS	V08	MDS-UPDRS Total Score ON	V06	472	0.310815	4.96672e-12
GDS	V08	MOCA	V06	499	-0.186519	2.75385e-05
GDS	V08	Motor Function Q	V06	15	0.084647	0.764228
GDS	V08	Neuro QoL Lower Extremity	V06	15	-0.12928	0.646093
GDS	V08	Neuro QoL Upper Extremity	V06	15	0.0647435	0.818685
GDS	V08	STAI	V06	505	0.569873	7.99506e-45
GDS	V08	TUG	V06	14	0.103397	0.725025
GDS	V08	H&Y (NHY ON)	V08	514	0.177887	5.0017e-05
GDS	V08	MDS-UPDRS Part I Score	V08	545	0.530189	7.82344e-41
GDS	V08	MDS-UPDRS Part II Score	V08	545	0.397934	4.01279e-22
GDS	V08	MDS-UPDRS Part III Score ON	V08	502	0.140454	0.00160645
GDS	V08	MDS-UPDRS Part IV Score	V08	508	0.162699	0.000230887
GDS	V08	MDS-UPDRS Total Score ON	V08	501	0.371679	7.37927e-18
GDS	V08	MOCA	V08	524	-0.1841	2.23052e-05
GDS	V08	Motor Function Q	V08	50	0.432741	0.00169698
GDS	V08	Neuro QoL Lower Extremity	V08	49	-0.281805	0.0498006
GDS	V08	Neuro QoL Upper Extremity	V08	49	-0.327643	0.0215541
GDS	V08	STAI	V08	540	0.62664	3.00551e-60
GDS	V08	TUG	V08	31	0.24064	0.192224
H&Y (NHY ON)	BL	GDS	BL	1104	0.0825913	0.00603628
H&Y (NHY ON)	BL	MDS-UPDRS Part I Score	BL	1104	0.227828	1.82564e-14
H&Y (NHY ON)	BL	MDS-UPDRS Part II Score	BL	1111	0.281723	1.02529e-21
H&Y (NHY ON)	BL	MDS-UPDRS Part III Score ON	BL	1113	0.557611	6.12453e-92
H&Y (NHY ON)	BL	MDS-UPDRS Part IV Score	BL	248	0.203139	0.00129775
H&Y (NHY ON)	BL	MDS-UPDRS Total Score ON	BL	1101	0.538794	6.53112e-84
H&Y (NHY ON)	BL	MOCA	BL	1108	-0.0932559	0.00188712
H&Y (NHY ON)	BL	Motor Function Q	BL	410	0.126335	0.0104507
H&Y (NHY ON)	BL	Neuro QoL Lower Extremity	BL	409	-0.224599	4.49499e-06
H&Y (NHY ON)	BL	Neuro QoL Upper Extremity	BL	409	-0.0676332	0.172198
H&Y (NHY ON)	BL	STAI	BL	1104	0.0218858	0.467562
H&Y (NHY ON)	BL	TUG	BL	16	0.287409	0.280427
H&Y (NHY ON)	BL	GDS	V04	789	0.121195	0.000646167
H&Y (NHY ON)	BL	H&Y (NHY ON)	V04	764	0.485908	1.61373e-46
H&Y (NHY ON)	BL	MDS-UPDRS Part I Score	V04	789	0.142313	6.0325e-05
H&Y (NHY ON)	BL	MDS-UPDRS Part II Score	V04	791	0.213545	1.30715e-09
H&Y (NHY ON)	BL	MDS-UPDRS Part III Score ON	V04	759	0.313236	9.67636e-19
H&Y (NHY ON)	BL	MDS-UPDRS Part IV Score	V04	568	0.121635	0.00369245
H&Y (NHY ON)	BL	MDS-UPDRS Total Score ON	V04	757	0.332533	5.30532e-21
H&Y (NHY ON)	BL	MOCA	V04	777	-0.127845	0.000353479
H&Y (NHY ON)	BL	Motor Function Q	V04	293	0.136915	0.0190454
H&Y (NHY ON)	BL	Neuro QoL Lower Extremity	V04	293	-0.158224	0.00664983
H&Y (NHY ON)	BL	Neuro QoL Upper Extremity	V04	293	-0.101518	0.0827839
H&Y (NHY ON)	BL	STAI	V04	790	0.0638609	0.0728253
H&Y (NHY ON)	BL	TUG	V04	13	0.0412393	0.89359
H&Y (NHY ON)	BL	GDS	V06	590	0.0741856	0.0717623
H&Y (NHY ON)	BL	H&Y (NHY ON)	V06	564	0.425934	2.91313e-26
H&Y (NHY ON)	BL	MDS-UPDRS Part I Score	V06	594	0.125121	0.00225023
H&Y (NHY ON)	BL	MDS-UPDRS Part II Score	V06	592	0.174616	1.93321e-05
H&Y (NHY ON)	BL	MDS-UPDRS Part III Score ON	V06	560	0.231357	3.05968e-08
H&Y (NHY ON)	BL	MDS-UPDRS Part IV Score	V06	516	0.145956	0.000883341
H&Y (NHY ON)	BL	MDS-UPDRS Total Score ON	V06	557	0.269369	1.02717e-10
H&Y (NHY ON)	BL	MOCA	V06	584	-0.102854	0.0128881
H&Y (NHY ON)	BL	Motor Function Q	V06	127	0.0638907	0.475461
H&Y (NHY ON)	BL	Neuro QoL Lower Extremity	V06	127	0.0483578	0.589271
H&Y (NHY ON)	BL	Neuro QoL Upper Extremity	V06	127	0.075636	0.398022
H&Y (NHY ON)	BL	STAI	V06	591	0.0600143	0.145061
H&Y (NHY ON)	BL	TUG	V06	16	0.124101	0.647014
H&Y (NHY ON)	BL	GDS	V08	539	0.132023	0.00213041
H&Y (NHY ON)	BL	H&Y (NHY ON)	V08	512	0.293132	1.32571e-11
H&Y (NHY ON)	BL	MDS-UPDRS Part I Score	V08	543	0.126761	0.0030866
H&Y (NHY ON)	BL	MDS-UPDRS Part II Score	V08	543	0.153807	0.000321619
H&Y (NHY ON)	BL	MDS-UPDRS Part III Score ON	V08	500	0.206948	3.06347e-06
H&Y (NHY ON)	BL	MDS-UPDRS Part IV Score	V08	504	0.121959	0.00611761
H&Y (NHY ON)	BL	MDS-UPDRS Total Score ON	V08	499	0.219428	7.42884e-07
H&Y (NHY ON)	BL	MOCA	V08	522	-0.143966	0.000971822
H&Y (NHY ON)	BL	Motor Function Q	V08	52	0.191739	0.173288
H&Y (NHY ON)	BL	Neuro QoL Lower Extremity	V08	51	-0.280895	0.045862
H&Y (NHY ON)	BL	Neuro QoL Upper Extremity	V08	51	-0.0662117	0.644346
H&Y (NHY ON)	BL	STAI	V08	536	0.114195	0.00813792
H&Y (NHY ON)	BL	TUG	V08	32	0.163504	0.371237
H&Y (NHY ON)	V04	GDS	BL	774	0.0865316	0.0160397
H&Y (NHY ON)	V04	H&Y (NHY ON)	BL	764	0.485908	1.61373e-46
H&Y (NHY ON)	V04	MDS-UPDRS Part I Score	BL	768	0.164373	4.67201e-06
H&Y (NHY ON)	V04	MDS-UPDRS Part II Score	BL	773	0.286079	5.01765e-16
H&Y (NHY ON)	V04	MDS-UPDRS Part III Score ON	BL	762	0.409958	3.01759e-32
H&Y (NHY ON)	V04	MDS-UPDRS Part IV Score	BL	223	0.125658	0.0610195
H&Y (NHY ON)	V04	MDS-UPDRS Total Score ON	BL	753	0.421649	8.18311e-34
H&Y (NHY ON)	V04	MOCA	BL	772	-0.11962	0.000867856
H&Y (NHY ON)	V04	Motor Function Q	BL	164	0.201752	0.00958046
H&Y (NHY ON)	V04	Neuro QoL Lower Extremity	BL	163	-0.175324	0.0251863
H&Y (NHY ON)	V04	Neuro QoL Upper Extremity	BL	163	-0.0337243	0.669109
H&Y (NHY ON)	V04	STAI	BL	773	0.0186318	0.604999
H&Y (NHY ON)	V04	TUG	BL	12	0.189102	0.556118
H&Y (NHY ON)	V04	GDS	V04	773	0.134537	0.000175763
H&Y (NHY ON)	V04	MDS-UPDRS Part I Score	V04	774	0.166259	3.31302e-06
H&Y (NHY ON)	V04	MDS-UPDRS Part II Score	V04	775	0.292709	8.91754e-17
H&Y (NHY ON)	V04	MDS-UPDRS Part III Score ON	V04	771	0.524402	1.09204e-55
H&Y (NHY ON)	V04	MDS-UPDRS Part IV Score	V04	559	0.0497871	0.239907
H&Y (NHY ON)	V04	MDS-UPDRS Total Score ON	V04	769	0.508486	8.43547e-52
H&Y (NHY ON)	V04	MOCA	V04	762	-0.130595	0.000300846
H&Y (NHY ON)	V04	Motor Function Q	V04	173	0.20574	0.00661583
H&Y (NHY ON)	V04	Neuro QoL Lower Extremity	V04	172	-0.151169	0.0477595
H&Y (NHY ON)	V04	Neuro QoL Upper Extremity	V04	172	-0.171044	0.0248693
H&Y (NHY ON)	V04	STAI	V04	773	0.0755165	0.0358014
H&Y (NHY ON)	V04	TUG	V04	13	0.133631	0.663399
H&Y (NHY ON)	V04	GDS	V06	552	0.0713824	0.0938472
H&Y (NHY ON)	V04	H&Y (NHY ON)	V06	530	0.564503	6.23026e-46
H&Y (NHY ON)	V04	MDS-UPDRS Part I Score	V06	555	0.105956	0.0125052
H&Y (NHY ON)	V04	MDS-UPDRS Part II Score	V06	554	0.245036	5.10337e-09
H&Y (NHY ON)	V04	MDS-UPDRS Part III Score ON	V06	524	0.342582	7.10119e-16
H&Y (NHY ON)	V04	MDS-UPDRS Part IV Score	V06	479	0.134396	0.00320776
H&Y (NHY ON)	V04	MDS-UPDRS Total Score ON	V06	522	0.34263	7.98141e-16
H&Y (NHY ON)	V04	MOCA	V06	543	-0.119834	0.00517284
H&Y (NHY ON)	V04	Motor Function Q	V06	119	0.171131	0.0627636
H&Y (NHY ON)	V04	Neuro QoL Lower Extremity	V06	119	-0.14385	0.118574
H&Y (NHY ON)	V04	Neuro QoL Upper Extremity	V06	119	-0.145291	0.114891
H&Y (NHY ON)	V04	STAI	V06	553	0.00936355	0.826105
H&Y (NHY ON)	V04	TUG	V06	14	-0.274563	0.342127
H&Y (NHY ON)	V04	GDS	V08	497	0.0710004	0.113911
H&Y (NHY ON)	V04	H&Y (NHY ON)	V08	474	0.450929	4.05401e-25
H&Y (NHY ON)	V04	MDS-UPDRS Part I Score	V08	501	0.0827702	0.0641411
H&Y (NHY ON)	V04	MDS-UPDRS Part II Score	V08	501	0.182592	3.93328e-05
H&Y (NHY ON)	V04	MDS-UPDRS Part III Score ON	V08	463	0.301398	3.53401e-11
H&Y (NHY ON)	V04	MDS-UPDRS Part IV Score	V08	465	0.110628	0.0170109
H&Y (NHY ON)	V04	MDS-UPDRS Total Score ON	V08	462	0.290012	2.10148e-10
H&Y (NHY ON)	V04	MOCA	V08	481	-0.162744	0.000338515
H&Y (NHY ON)	V04	Motor Function Q	V08	49	0.207493	0.152552
H&Y (NHY ON)	V04	Neuro QoL Lower Extremity	V08	49	-0.261204	0.0698561
H&Y (NHY ON)	V04	Neuro QoL Upper Extremity	V08	49	-0.142231	0.32962
H&Y (NHY ON)	V04	STAI	V08	495	0.0137151	0.760835
H&Y (NHY ON)	V04	TUG	V08	31	0.180189	0.33205
H&Y (NHY ON)	V06	GDS	BL	572	0.107976	0.00975725
H&Y (NHY ON)	V06	H&Y (NHY ON)	BL	564	0.425934	2.91313e-26
H&Y (NHY ON)	V06	MDS-UPDRS Part I Score	BL	572	0.181304	1.28357e-05
H&Y (NHY ON)	V06	MDS-UPDRS Part II Score	BL	573	0.300456	2.02923e-13
H&Y (NHY ON)	V06	MDS-UPDRS Part III Score ON	BL	562	0.407226	7.32605e-24
H&Y (NHY ON)	V06	MDS-UPDRS Part IV Score	BL	185	0.0138414	0.851664
H&Y (NHY ON)	V06	MDS-UPDRS Total Score ON	BL	560	0.442495	2.99056e-28
H&Y (NHY ON)	V06	MOCA	BL	571	-0.189405	5.18052e-06
H&Y (NHY ON)	V06	Motor Function Q	BL	26	0.0176249	0.931899
H&Y (NHY ON)	V06	Neuro QoL Lower Extremity	BL	26	-0.316794	0.114837
H&Y (NHY ON)	V06	Neuro QoL Upper Extremity	BL	26	-0.108496	0.597792
H&Y (NHY ON)	V06	STAI	BL	570	0.057456	0.170729
H&Y (NHY ON)	V06	TUG	BL	9	0.414039	0.26792
H&Y (NHY ON)	V06	GDS	V04	543	0.17195	5.6341e-05
H&Y (NHY ON)	V06	H&Y (NHY ON)	V04	530	0.564503	6.23026e-46
H&Y (NHY ON)	V06	MDS-UPDRS Part I Score	V04	546	0.15267	0.000343301
H&Y (NHY ON)	V06	MDS-UPDRS Part II Score	V04	546	0.303181	4.51506e-13
H&Y (NHY ON)	V06	MDS-UPDRS Part III Score ON	V04	528	0.408666	1.1335e-22
H&Y (NHY ON)	V06	MDS-UPDRS Part IV Score	V04	380	0.0563625	0.273097
H&Y (NHY ON)	V06	MDS-UPDRS Total Score ON	V04	528	0.430792	2.85965e-25
H&Y (NHY ON)	V06	MOCA	V04	543	-0.177498	3.1872e-05
H&Y (NHY ON)	V06	Motor Function Q	V04	26	0.0677812	0.742157
H&Y (NHY ON)	V06	Neuro QoL Lower Extremity	V04	26	-0.0606704	0.76844
H&Y (NHY ON)	V06	Neuro QoL Upper Extremity	V04	26	-0.48675	0.0116796
H&Y (NHY ON)	V06	STAI	V04	544	0.117132	0.00623621
H&Y (NHY ON)	V06	TUG	V04	9	0	1
H&Y (NHY ON)	V06	GDS	V06	569	0.164477	8.09301e-05
H&Y (NHY ON)	V06	MDS-UPDRS Part I Score	V06	573	0.229407	2.79755e-08
H&Y (NHY ON)	V06	MDS-UPDRS Part II Score	V06	571	0.373015	2.73018e-20
H&Y (NHY ON)	V06	MDS-UPDRS Part III Score ON	V06	568	0.53337	4.50625e-43
H&Y (NHY ON)	V06	MDS-UPDRS Part IV Score	V06	497	0.11833	0.00827516
H&Y (NHY ON)	V06	MDS-UPDRS Total Score ON	V06	565	0.56247	1.88971e-48
H&Y (NHY ON)	V06	MOCA	V06	561	-0.170126	5.12007e-05
H&Y (NHY ON)	V06	Motor Function Q	V06	45	0.152919	0.315928
H&Y (NHY ON)	V06	Neuro QoL Lower Extremity	V06	45	-0.225004	0.137272
H&Y (NHY ON)	V06	Neuro QoL Upper Extremity	V06	45	-0.194501	0.200438
H&Y (NHY ON)	V06	STAI	V06	570	0.122462	0.00340767
H&Y (NHY ON)	V06	TUG	V06	15	-0.49099	0.0630989
H&Y (NHY ON)	V06	GDS	V08	479	0.173559	0.000134748
H&Y (NHY ON)	V06	H&Y (NHY ON)	V08	459	0.561086	2.00605e-39
H&Y (NHY ON)	V06	MDS-UPDRS Part I Score	V08	482	0.195274	1.57701e-05
H&Y (NHY ON)	V06	MDS-UPDRS Part II Score	V08	482	0.288639	1.05795e-10
H&Y (NHY ON)	V06	MDS-UPDRS Part III Score ON	V08	450	0.404352	3.95193e-19
H&Y (NHY ON)	V06	MDS-UPDRS Part IV Score	V08	450	0.0732124	0.120942
H&Y (NHY ON)	V06	MDS-UPDRS Total Score ON	V08	449	0.430309	1.15487e-21
H&Y (NHY ON)	V06	MOCA	V08	466	-0.202965	1.00685e-05
H&Y (NHY ON)	V06	Motor Function Q	V08	39	0.389287	0.0143057
H&Y (NHY ON)	V06	Neuro QoL Lower Extremity	V08	38	-0.190279	0.252512
H&Y (NHY ON)	V06	Neuro QoL Upper Extremity	V08	38	-0.154619	0.353986
H&Y (NHY ON)	V06	STAI	V08	475	0.105721	0.0211932
H&Y (NHY ON)	V06	TUG	V08	28	0.0440967	0.823685
H&Y (NHY ON)	V08	GDS	BL	518	0.0449771	0.30692
H&Y (NHY ON)	V08	H&Y (NHY ON)	BL	512	0.293132	1.32571e-11
H&Y (NHY ON)	V08	MDS-UPDRS Part I Score	BL	517	0.164092	0.000178628
H&Y (NHY ON)	V08	MDS-UPDRS Part II Score	BL	518	0.260238	1.82681e-09
H&Y (NHY ON)	V08	MDS-UPDRS Part III Score ON	BL	511	0.335974	5.98815e-15
H&Y (NHY ON)	V08	MDS-UPDRS Part IV Score	BL	170	0.0875939	0.256022
H&Y (NHY ON)	V08	MDS-UPDRS Total Score ON	BL	508	0.371682	4.35326e-18
H&Y (NHY ON)	V08	MOCA	BL	518	-0.0741339	0.0918914
H&Y (NHY ON)	V08	Motor Function Q	BL	0
H&Y (NHY ON)	V08	Neuro QoL Lower Extremity	BL	0
H&Y (NHY ON)	V08	Neuro QoL Upper Extremity	BL	0
H&Y (NHY ON)	V08	STAI	BL	517	0.0340644	0.439585
H&Y (NHY ON)	V08	TUG	BL	6	-0.654654	0.158302
H&Y (NHY ON)	V08	GDS	V04	488	0.138072	0.00223608
H&Y (NHY ON)	V08	H&Y (NHY ON)	V04	474	0.450929	4.05401e-25
H&Y (NHY ON)	V08	MDS-UPDRS Part I Score	V04	490	0.179962	6.17012e-05
H&Y (NHY ON)	V08	MDS-UPDRS Part II Score	V04	490	0.252012	1.55114e-08
H&Y (NHY ON)	V08	MDS-UPDRS Part III Score ON	V04	472	0.368402	1.28078e-16
H&Y (NHY ON)	V08	MDS-UPDRS Part IV Score	V04	343	0.0744161	0.169106
H&Y (NHY ON)	V08	MDS-UPDRS Total Score ON	V04	472	0.375507	2.97422e-17
H&Y (NHY ON)	V08	MOCA	V04	488	-0.126269	0.0052157
H&Y (NHY ON)	V08	Motor Function Q	V04	0
H&Y (NHY ON)	V08	Neuro QoL Lower Extremity	V04	0
H&Y (NHY ON)	V08	Neuro QoL Upper Extremity	V04	0
H&Y (NHY ON)	V08	STAI	V04	489	0.0881165	0.0514923
H&Y (NHY ON)	V08	TUG	V04	8
H&Y (NHY ON)	V08	GDS	V06	478	0.162621	0.000357113
H&Y (NHY ON)	V08	H&Y (NHY ON)	V06	459	0.561086	2.00605e-39
H&Y (NHY ON)	V08	MDS-UPDRS Part I Score	V06	481	0.144	0.00154304
H&Y (NHY ON)	V08	MDS-UPDRS Part II Score	V06	480	0.305456	7.98148e-12
H&Y (NHY ON)	V08	MDS-UPDRS Part III Score ON	V06	454	0.433062	3.53514e-22
H&Y (NHY ON)	V08	MDS-UPDRS Part IV Score	V06	421	0.120389	0.0134421
H&Y (NHY ON)	V08	MDS-UPDRS Total Score ON	V06	452	0.444352	2.69103e-23
H&Y (NHY ON)	V08	MOCA	V06	475	-0.0992714	0.0305247
H&Y (NHY ON)	V08	Motor Function Q	V06	13	0.0246011	0.936417
H&Y (NHY ON)	V08	Neuro QoL Lower Extremity	V06	13	0.0986804	0.748415
H&Y (NHY ON)	V08	Neuro QoL Upper Extremity	V06	13	-0.0775791	0.801111
H&Y (NHY ON)	V08	STAI	V06	480	0.107597	0.0183719
H&Y (NHY ON)	V08	TUG	V06	15	-0.507093	0.0536913
H&Y (NHY ON)	V08	GDS	V08	514	0.177887	5.0017e-05
H&Y (NHY ON)	V08	MDS-UPDRS Part I Score	V08	520	0.170257	9.55442e-05
H&Y (NHY ON)	V08	MDS-UPDRS Part II Score	V08	519	0.327229	2.03524e-14
H&Y (NHY ON)	V08	MDS-UPDRS Part III Score ON	V08	507	0.524817	3.1458e-37
H&Y (NHY ON)	V08	MDS-UPDRS Part IV Score	V08	483	0.10125	0.0260714
H&Y (NHY ON)	V08	MDS-UPDRS Total Score ON	V08	506	0.514232	1.68122e-35
H&Y (NHY ON)	V08	MOCA	V08	502	-0.132948	0.00283958
H&Y (NHY ON)	V08	Motor Function Q	V08	45	0.0842742	0.582045
H&Y (NHY ON)	V08	Neuro QoL Lower Extremity	V08	44	-0.383865	0.0101009
H&Y (NHY ON)	V08	Neuro QoL Upper Extremity	V08	44	-0.0771767	0.618527
H&Y (NHY ON)	V08	STAI	V08	511	0.121033	0.00615601
H&Y (NHY ON)	V08	TUG	V08	33	0.342454	0.0510767
MDS-UPDRS Part I Score	BL	GDS	BL	1108	0.491246	2.28634e-68
MDS-UPDRS Part I Score	BL	H&Y (NHY ON)	BL	1104	0.227828	1.82564e-14
MDS-UPDRS Part I Score	BL	MDS-UPDRS Part II Score	BL	1116	0.537965	9.99654e-85
MDS-UPDRS Part I Score	BL	MDS-UPDRS Part III Score ON	BL	1102	0.186861	4.07304e-10
MDS-UPDRS Part I Score	BL	MDS-UPDRS Part IV Score	BL	260	0.427741	5.45205e-13
MDS-UPDRS Part I Score	BL	MDS-UPDRS Total Score ON	BL	1101	0.606803	1.02895e-111
MDS-UPDRS Part I Score	BL	MOCA	BL	1111	-0.142959	1.71592e-06
MDS-UPDRS Part I Score	BL	Motor Function Q	BL	403	0.388095	6.17218e-16
MDS-UPDRS Part I Score	BL	Neuro QoL Lower Extremity	BL	402	-0.405256	2.53912e-17
MDS-UPDRS Part I Score	BL	Neuro QoL Upper Extremity	BL	402	-0.262863	8.87753e-08
MDS-UPDRS Part I Score	BL	STAI	BL	1108	0.426	4.52049e-50
MDS-UPDRS Part I Score	BL	TUG	BL	16	-0.274082	0.304309
MDS-UPDRS Part I Score	BL	GDS	V04	792	0.444795	9.66602e-40
MDS-UPDRS Part I Score	BL	H&Y (NHY ON)	V04	768	0.164373	4.67201e-06
MDS-UPDRS Part I Score	BL	MDS-UPDRS Part I Score	V04	793	0.709235	3.20111e-122
MDS-UPDRS Part I Score	BL	MDS-UPDRS Part II Score	V04	794	0.407594	3.9249e-33
MDS-UPDRS Part I Score	BL	MDS-UPDRS Part III Score ON	V04	763	0.0904042	0.0124823
MDS-UPDRS Part I Score	BL	MDS-UPDRS Part IV Score	V04	573	0.335776	1.44335e-16
MDS-UPDRS Part I Score	BL	MDS-UPDRS Total Score ON	V04	762	0.399559	1.42e-30
MDS-UPDRS Part I Score	BL	MOCA	V04	782	-0.146329	3.99868e-05
MDS-UPDRS Part I Score	BL	Motor Function Q	V04	287	0.294184	3.87948e-07
MDS-UPDRS Part I Score	BL	Neuro QoL Lower Extremity	V04	288	-0.367576	1.21368e-10
MDS-UPDRS Part I Score	BL	Neuro QoL Upper Extremity	V04	288	-0.28218	1.13195e-06
MDS-UPDRS Part I Score	BL	STAI	V04	793	0.425717	2.99011e-36
MDS-UPDRS Part I Score	BL	TUG	V04	13	0.31245	0.298638
MDS-UPDRS Part I Score	BL	GDS	V06	597	0.417774	1.28252e-26
MDS-UPDRS Part I Score	BL	H&Y (NHY ON)	V06	572	0.181304	1.28357e-05
MDS-UPDRS Part I Score	BL	MDS-UPDRS Part I Score	V06	601	0.657859	8.76732e-76
MDS-UPDRS Part I Score	BL	MDS-UPDRS Part II Score	V06	599	0.3491	1.31185e-18
MDS-UPDRS Part I Score	BL	MDS-UPDRS Part III Score ON	V06	566	0.0702409	0.0950276
MDS-UPDRS Part I Score	BL	MDS-UPDRS Part IV Score	V06	523	0.331784	6.63505e-15
MDS-UPDRS Part I Score	BL	MDS-UPDRS Total Score ON	V06	563	0.374909	3.13849e-20
MDS-UPDRS Part I Score	BL	MOCA	V06	589	-0.139345	0.00069591
MDS-UPDRS Part I Score	BL	Motor Function Q	V06	127	0.381143	9.83136e-06
MDS-UPDRS Part I Score	BL	Neuro QoL Lower Extremity	V06	127	-0.322695	0.000215499
MDS-UPDRS Part I Score	BL	Neuro QoL Upper Extremity	V06	127	-0.231068	0.0089561
MDS-UPDRS Part I Score	BL	STAI	V06	598	0.397774	4.16215e-24
MDS-UPDRS Part I Score	BL	TUG	V06	16	0.0237221	0.93051
MDS-UPDRS Part I Score	BL	GDS	V08	543	0.440566	3.44477e-27
MDS-UPDRS Part I Score	BL	H&Y (NHY ON)	V08	517	0.164092	0.000178628
MDS-UPDRS Part I Score	BL	MDS-UPDRS Part I Score	V08	548	0.600827	4.5298e-55
MDS-UPDRS Part I Score	BL	MDS-UPDRS Part II Score	V08	548	0.355083	9.9713e-18
MDS-UPDRS Part I Score	BL	MDS-UPDRS Part III Score ON	V08	504	0.115389	0.00952228
MDS-UPDRS Part I Score	BL	MDS-UPDRS Part IV Score	V08	509	0.333115	1.17741e-14
MDS-UPDRS Part I Score	BL	MDS-UPDRS Total Score ON	V08	503	0.344951	1.68046e-15
MDS-UPDRS Part I Score	BL	MOCA	V08	526	-0.145653	0.000806815
MDS-UPDRS Part I Score	BL	Motor Function Q	V08	55	0.410751	0.00183966
MDS-UPDRS Part I Score	BL	Neuro QoL Lower Extremity	V08	54	-0.265097	0.0527099
MDS-UPDRS Part I Score	BL	Neuro QoL Upper Extremity	V08	54	-0.188277	0.172756
MDS-UPDRS Part I Score	BL	STAI	V08	540	0.384826	1.66852e-20
MDS-UPDRS Part I Score	BL	TUG	V08	33	0.0656211	0.716739
MDS-UPDRS Part I Score	V04	GDS	BL	800	0.398564	7.43612e-32
MDS-UPDRS Part I Score	V04	H&Y (NHY ON)	BL	789	0.142313	6.0325e-05
MDS-UPDRS Part I Score	V04	MDS-UPDRS Part I Score	BL	793	0.709235	3.20111e-122
MDS-UPDRS Part I Score	V04	MDS-UPDRS Part II Score	BL	798	0.427196	9.75578e-37
MDS-UPDRS Part I Score	V04	MDS-UPDRS Part III Score ON	BL	787	0.102779	0.00389714
MDS-UPDRS Part I Score	V04	MDS-UPDRS Part IV Score	BL	228	0.300125	3.95595e-06
MDS-UPDRS Part I Score	V04	MDS-UPDRS Total Score ON	BL	778	0.440623	2.73845e-38
MDS-UPDRS Part I Score	V04	MOCA	BL	797	-0.134314	0.000142882
MDS-UPDRS Part I Score	V04	Motor Function Q	BL	168	0.315013	3.19728e-05
MDS-UPDRS Part I Score	V04	Neuro QoL Lower Extremity	BL	167	-0.287954	0.00016099
MDS-UPDRS Part I Score	V04	Neuro QoL Upper Extremity	BL	167	-0.187642	0.0151715
MDS-UPDRS Part I Score	V04	STAI	BL	798	0.341715	2.82664e-23
MDS-UPDRS Part I Score	V04	TUG	BL	12	0.159304	0.620928
MDS-UPDRS Part I Score	V04	GDS	V04	796	0.522322	6.37049e-57
MDS-UPDRS Part I Score	V04	H&Y (NHY ON)	V04	774	0.166259	3.31302e-06
MDS-UPDRS Part I Score	V04	MDS-UPDRS Part II Score	V04	800	0.510732	2.32241e-54
MDS-UPDRS Part I Score	V04	MDS-UPDRS Part III Score ON	V04	769	0.112191	0.00183364
MDS-UPDRS Part I Score	V04	MDS-UPDRS Part IV Score	V04	578	0.275874	1.48341e-11
MDS-UPDRS Part I Score	V04	MDS-UPDRS Total Score ON	V04	769	0.531155	3.36808e-57
MDS-UPDRS Part I Score	V04	MOCA	V04	785	-0.162046	5.03948e-06
MDS-UPDRS Part I Score	V04	Motor Function Q	V04	177	0.333172	5.86197e-06
MDS-UPDRS Part I Score	V04	Neuro QoL Lower Extremity	V04	176	-0.39189	7.50367e-08
MDS-UPDRS Part I Score	V04	Neuro QoL Upper Extremity	V04	176	-0.418663	7.36134e-09
MDS-UPDRS Part I Score	V04	STAI	V04	797	0.487745	7.28678e-49
MDS-UPDRS Part I Score	V04	TUG	V04	13	0.565128	0.0441605
MDS-UPDRS Part I Score	V04	GDS	V06	573	0.460078	2.33173e-31
MDS-UPDRS Part I Score	V04	H&Y (NHY ON)	V06	546	0.15267	0.000343301
MDS-UPDRS Part I Score	V04	MDS-UPDRS Part I Score	V06	576	0.705457	7.19793e-88
MDS-UPDRS Part I Score	V04	MDS-UPDRS Part II Score	V06	575	0.401516	1.09921e-23
MDS-UPDRS Part I Score	V04	MDS-UPDRS Part III Score ON	V06	540	0.0662821	0.123956
MDS-UPDRS Part I Score	V04	MDS-UPDRS Part IV Score	V06	500	0.266643	1.38343e-09
MDS-UPDRS Part I Score	V04	MDS-UPDRS Total Score ON	V06	538	0.395456	1.38793e-21
MDS-UPDRS Part I Score	V04	MOCA	V06	564	-0.194988	3.08176e-06
MDS-UPDRS Part I Score	V04	Motor Function Q	V06	119	0.339321	0.000159928
MDS-UPDRS Part I Score	V04	Neuro QoL Lower Extremity	V06	119	-0.413963	2.8711e-06
MDS-UPDRS Part I Score	V04	Neuro QoL Upper Extremity	V06	119	-0.261564	0.00406064
MDS-UPDRS Part I Score	V04	STAI	V06	574	0.434749	7.25481e-28
MDS-UPDRS Part I Score	V04	TUG	V06	15	0.209399	0.453855
MDS-UPDRS Part I Score	V04	GDS	V08	515	0.444669	2.25676e-26
MDS-UPDRS Part I Score	V04	H&Y (NHY ON)	V08	490	0.179962	6.17012e-05
MDS-UPDRS Part I Score	V04	MDS-UPDRS Part I Score	V08	519	0.652785	2.41449e-64
MDS-UPDRS Part I Score	V04	MDS-UPDRS Part II Score	V08	519	0.407365	3.62702e-22
MDS-UPDRS Part I Score	V04	MDS-UPDRS Part III Score ON	V08	479	0.105924	0.0204094
MDS-UPDRS Part I Score	V04	MDS-UPDRS Part IV Score	V08	483	0.290033	8.15052e-11
MDS-UPDRS Part I Score	V04	MDS-UPDRS Total Score ON	V08	478	0.362282	2.8523e-16
MDS-UPDRS Part I Score	V04	MOCA	V08	499	-0.16938	0.000143717
MDS-UPDRS Part I Score	V04	Motor Function Q	V08	49	0.398161	0.00460609
MDS-UPDRS Part I Score	V04	Neuro QoL Lower Extremity	V08	49	-0.350096	0.0136631
MDS-UPDRS Part I Score	V04	Neuro QoL Upper Extremity	V08	49	-0.114172	0.434725
MDS-UPDRS Part I Score	V04	STAI	V08	513	0.36623	9.96267e-18
MDS-UPDRS Part I Score	V04	TUG	V08	32	0.0326273	0.859295
MDS-UPDRS Part I Score	V06	GDS	BL	602	0.404183	4.60687e-25
MDS-UPDRS Part I Score	V06	H&Y (NHY ON)	BL	594	0.125121	0.00225023
MDS-UPDRS Part I Score	V06	MDS-UPDRS Part I Score	BL	601	0.657859	8.76732e-76
MDS-UPDRS Part I Score	V06	MDS-UPDRS Part II Score	BL	602	0.415304	1.67843e-26
MDS-UPDRS Part I Score	V06	MDS-UPDRS Part III Score ON	BL	592	0.101512	0.0134712
MDS-UPDRS Part I Score	V06	MDS-UPDRS Part IV Score	BL	191	0.272472	0.000137109
MDS-UPDRS Part I Score	V06	MDS-UPDRS Total Score ON	BL	589	0.431929	3.62188e-28
MDS-UPDRS Part I Score	V06	MOCA	BL	601	-0.144261	0.000388435
MDS-UPDRS Part I Score	V06	Motor Function Q	BL	27	0.591473	0.00115682
MDS-UPDRS Part I Score	V06	Neuro QoL Lower Extremity	BL	27	0.104675	0.603342
MDS-UPDRS Part I Score	V06	Neuro QoL Upper Extremity	BL	27	-0.1487	0.459155
MDS-UPDRS Part I Score	V06	STAI	BL	600	0.370351	6.07526e-21
MDS-UPDRS Part I Score	V06	TUG	BL	9	-0.0588256	0.880507
MDS-UPDRS Part I Score	V06	GDS	V04	573	0.46679	2.3944e-32
MDS-UPDRS Part I Score	V06	H&Y (NHY ON)	V04	555	0.105956	0.0125052
MDS-UPDRS Part I Score	V06	MDS-UPDRS Part I Score	V04	576	0.705457	7.19793e-88
MDS-UPDRS Part I Score	V06	MDS-UPDRS Part II Score	V04	576	0.377737	5.64864e-21
MDS-UPDRS Part I Score	V06	MDS-UPDRS Part III Score ON	V04	553	0.0605618	0.154953
MDS-UPDRS Part I Score	V06	MDS-UPDRS Part IV Score	V04	407	0.252385	2.47229e-07
MDS-UPDRS Part I Score	V06	MDS-UPDRS Total Score ON	V04	553	0.374604	7.27026e-20
MDS-UPDRS Part I Score	V06	MOCA	V04	573	-0.210352	3.74945e-07
MDS-UPDRS Part I Score	V06	Motor Function Q	V04	27	0.6318	0.000408096
MDS-UPDRS Part I Score	V06	Neuro QoL Lower Extremity	V04	27	-0.309505	0.116184
MDS-UPDRS Part I Score	V06	Neuro QoL Upper Extremity	V04	27	-0.326603	0.0963667
MDS-UPDRS Part I Score	V06	STAI	V04	574	0.421571	3.89084e-26
MDS-UPDRS Part I Score	V06	TUG	V04	10	-0.0303953	0.933572
MDS-UPDRS Part I Score	V06	GDS	V06	599	0.51267	1.86563e-41
MDS-UPDRS Part I Score	V06	H&Y (NHY ON)	V06	573	0.229407	2.79755e-08
MDS-UPDRS Part I Score	V06	MDS-UPDRS Part II Score	V06	602	0.487402	3.04873e-37
MDS-UPDRS Part I Score	V06	MDS-UPDRS Part III Score ON	V06	567	0.137308	0.0010459
MDS-UPDRS Part I Score	V06	MDS-UPDRS Part IV Score	V06	526	0.273439	1.79108e-10
MDS-UPDRS Part I Score	V06	MDS-UPDRS Total Score ON	V06	565	0.558307	1.2919e-47
MDS-UPDRS Part I Score	V06	MOCA	V06	591	-0.257383	2.13672e-10
MDS-UPDRS Part I Score	V06	Motor Function Q	V06	46	0.595655	1.25942e-05
MDS-UPDRS Part I Score	V06	Neuro QoL Lower Extremity	V06	46	-0.484704	0.000641005
MDS-UPDRS Part I Score	V06	Neuro QoL Upper Extremity	V06	46	-0.297509	0.0446437
MDS-UPDRS Part I Score	V06	STAI	V06	600	0.493566	3.65813e-38
MDS-UPDRS Part I Score	V06	TUG	V06	16	0.0532554	0.844705
MDS-UPDRS Part I Score	V06	GDS	V08	506	0.467847	6.952e-29
MDS-UPDRS Part I Score	V06	H&Y (NHY ON)	V08	481	0.144	0.00154304
MDS-UPDRS Part I Score	V06	MDS-UPDRS Part I Score	V08	509	0.706718	3.22828e-78
MDS-UPDRS Part I Score	V06	MDS-UPDRS Part II Score	V08	509	0.388721	8.30775e-20
MDS-UPDRS Part I Score	V06	MDS-UPDRS Part III Score ON	V08	472	0.121346	0.00831338
MDS-UPDRS Part I Score	V06	MDS-UPDRS Part IV Score	V08	477	0.286849	1.73577e-10
MDS-UPDRS Part I Score	V06	MDS-UPDRS Total Score ON	V08	471	0.39295	7.68865e-19
MDS-UPDRS Part I Score	V06	MOCA	V08	493	-0.20736	3.43353e-06
MDS-UPDRS Part I Score	V06	Motor Function Q	V08	40	0.468045	0.00232201
MDS-UPDRS Part I Score	V06	Neuro QoL Lower Extremity	V08	39	-0.294202	0.0690668
MDS-UPDRS Part I Score	V06	Neuro QoL Upper Extremity	V08	39	-0.288722	0.0746541
MDS-UPDRS Part I Score	V06	STAI	V08	502	0.381627	7.51573e-19
MDS-UPDRS Part I Score	V06	TUG	V08	29	-0.269146	0.157994
MDS-UPDRS Part I Score	V08	GDS	BL	549	0.330682	1.78618e-15
MDS-UPDRS Part I Score	V08	H&Y (NHY ON)	BL	543	0.126761	0.0030866
MDS-UPDRS Part I Score	V08	MDS-UPDRS Part I Score	BL	548	0.600827	4.5298e-55
MDS-UPDRS Part I Score	V08	MDS-UPDRS Part II Score	BL	549	0.379768	2.8133e-20
MDS-UPDRS Part I Score	V08	MDS-UPDRS Part III Score ON	BL	542	0.121008	0.00478692
MDS-UPDRS Part I Score	V08	MDS-UPDRS Part IV Score	BL	178	0.241162	0.00118349
MDS-UPDRS Part I Score	V08	MDS-UPDRS Total Score ON	BL	539	0.408806	3.95699e-23
MDS-UPDRS Part I Score	V08	MOCA	BL	549	-0.0746632	0.0804869
MDS-UPDRS Part I Score	V08	Motor Function Q	BL	0
MDS-UPDRS Part I Score	V08	Neuro QoL Lower Extremity	BL	0
MDS-UPDRS Part I Score	V08	Neuro QoL Upper Extremity	BL	0
MDS-UPDRS Part I Score	V08	STAI	BL	548	0.310709	9.92622e-14
MDS-UPDRS Part I Score	V08	TUG	BL	6	-0.579771	0.227784
MDS-UPDRS Part I Score	V08	GDS	V04	517	0.38626	7.67865e-20
MDS-UPDRS Part I Score	V08	H&Y (NHY ON)	V04	501	0.0827702	0.0641411
MDS-UPDRS Part I Score	V08	MDS-UPDRS Part I Score	V04	519	0.652785	2.41449e-64
MDS-UPDRS Part I Score	V08	MDS-UPDRS Part II Score	V04	519	0.407599	3.4169e-22
MDS-UPDRS Part I Score	V08	MDS-UPDRS Part III Score ON	V04	499	0.0881779	0.0489943
MDS-UPDRS Part I Score	V08	MDS-UPDRS Part IV Score	V04	362	0.162797	0.00188704
MDS-UPDRS Part I Score	V08	MDS-UPDRS Total Score ON	V04	499	0.380669	1.18331e-18
MDS-UPDRS Part I Score	V08	MOCA	V04	517	-0.139216	0.00150747
MDS-UPDRS Part I Score	V08	Motor Function Q	V04	0
MDS-UPDRS Part I Score	V08	Neuro QoL Lower Extremity	V04	0
MDS-UPDRS Part I Score	V08	Neuro QoL Upper Extremity	V04	0
MDS-UPDRS Part I Score	V08	STAI	V04	518	0.337871	2.68175e-15
MDS-UPDRS Part I Score	V08	TUG	V04	8	0.478753	0.230072
MDS-UPDRS Part I Score	V08	GDS	V06	506	0.413975	2.26826e-22
MDS-UPDRS Part I Score	V08	H&Y (NHY ON)	V06	482	0.195274	1.57701e-05
MDS-UPDRS Part I Score	V08	MDS-UPDRS Part I Score	V06	509	0.706718	3.22828e-78
MDS-UPDRS Part I Score	V08	MDS-UPDRS Part II Score	V06	508	0.402936	2.97836e-21
MDS-UPDRS Part I Score	V08	MDS-UPDRS Part III Score ON	V06	476	0.0936331	0.0411566
MDS-UPDRS Part I Score	V08	MDS-UPDRS Part IV Score	V06	444	0.305388	4.88161e-11
MDS-UPDRS Part I Score	V08	MDS-UPDRS Total Score ON	V06	474	0.412528	6.68681e-21
MDS-UPDRS Part I Score	V08	MOCA	V06	502	-0.122213	0.00611263
MDS-UPDRS Part I Score	V08	Motor Function Q	V06	15	-0.0379405	0.893211
MDS-UPDRS Part I Score	V08	Neuro QoL Lower Extremity	V06	15	-0.623766	0.0129575
MDS-UPDRS Part I Score	V08	Neuro QoL Upper Extremity	V06	15	-0.222971	0.424419
MDS-UPDRS Part I Score	V08	STAI	V06	508	0.402459	3.34823e-21
MDS-UPDRS Part I Score	V08	TUG	V06	15	-0.101835	0.718002
MDS-UPDRS Part I Score	V08	GDS	V08	545	0.530189	7.82344e-41
MDS-UPDRS Part I Score	V08	H&Y (NHY ON)	V08	520	0.170257	9.55442e-05
MDS-UPDRS Part I Score	V08	MDS-UPDRS Part II Score	V08	550	0.547549	2.40608e-44
MDS-UPDRS Part I Score	V08	MDS-UPDRS Part III Score ON	V08	507	0.18643	2.39469e-05
MDS-UPDRS Part I Score	V08	MDS-UPDRS Part IV Score	V08	512	0.281666	8.60394e-11
MDS-UPDRS Part I Score	V08	MDS-UPDRS Total Score ON	V08	506	0.563868	8.3124e-44
MDS-UPDRS Part I Score	V08	MOCA	V08	528	-0.171304	7.61471e-05
MDS-UPDRS Part I Score	V08	Motor Function Q	V08	50	0.359835	0.010268
MDS-UPDRS Part I Score	V08	Neuro QoL Lower Extremity	V08	49	-0.496726	0.00028304
MDS-UPDRS Part I Score	V08	Neuro QoL Upper Extremity	V08	49	-0.326771	0.0219253
MDS-UPDRS Part I Score	V08	STAI	V08	542	0.441163	3.21561e-27
MDS-UPDRS Part I Score	V08	TUG	V08	33	-0.207697	0.24612
MDS-UPDRS Part II Score	BL	GDS	BL	1114	0.334246	1.75889e-30
MDS-UPDRS Part II Score	BL	H&Y (NHY ON)	BL	1111	0.281723	1.02529e-21
MDS-UPDRS Part II Score	BL	MDS-UPDRS Part I Score	BL	1116	0.537965	9.99654e-85
MDS-UPDRS Part II Score	BL	MDS-UPDRS Part III Score ON	BL	1109	0.359902	2.98445e-35
MDS-UPDRS Part II Score	BL	MDS-UPDRS Part IV Score	BL	260	0.406857	8.70972e-12
MDS-UPDRS Part II Score	BL	MDS-UPDRS Total Score ON	BL	1101	0.717998	3.83019e-175
MDS-UPDRS Part II Score	BL	MOCA	BL	1118	-0.0778018	0.00925583
MDS-UPDRS Part II Score	BL	Motor Function Q	BL	409	0.636973	6.25616e-48
MDS-UPDRS Part II Score	BL	Neuro QoL Lower Extremity	BL	408	-0.530142	6.02621e-31
MDS-UPDRS Part II Score	BL	Neuro QoL Upper Extremity	BL	408	-0.575298	2.51842e-37
MDS-UPDRS Part II Score	BL	STAI	BL	1115	0.264159	2.94874e-19
MDS-UPDRS Part II Score	BL	TUG	BL	16	-0.0815446	0.76401
MDS-UPDRS Part II Score	BL	GDS	V04	798	0.292552	3.26735e-17
MDS-UPDRS Part II Score	BL	H&Y (NHY ON)	V04	773	0.286079	5.01765e-16
MDS-UPDRS Part II Score	BL	MDS-UPDRS Part I Score	V04	798	0.427196	9.75578e-37
MDS-UPDRS Part II Score	BL	MDS-UPDRS Part II Score	V04	800	0.642685	2.06896e-94
MDS-UPDRS Part II Score	BL	MDS-UPDRS Part III Score ON	V04	768	0.22447	3.15426e-10
MDS-UPDRS Part II Score	BL	MDS-UPDRS Part IV Score	V04	578	0.25081	9.66613e-10
MDS-UPDRS Part II Score	BL	MDS-UPDRS Total Score ON	V04	766	0.478451	4.48249e-45
MDS-UPDRS Part II Score	BL	MOCA	V04	786	-0.118856	0.000841539
MDS-UPDRS Part II Score	BL	Motor Function Q	V04	292	0.52981	1.56529e-22
MDS-UPDRS Part II Score	BL	Neuro QoL Lower Extremity	V04	293	-0.491737	3.02982e-19
MDS-UPDRS Part II Score	BL	Neuro QoL Upper Extremity	V04	293	-0.481585	2.03462e-18
MDS-UPDRS Part II Score	BL	STAI	V04	799	0.229578	5.12929e-11
MDS-UPDRS Part II Score	BL	TUG	V04	13	0.498632	0.0828378
MDS-UPDRS Part II Score	BL	GDS	V06	598	0.297344	1.13098e-13
MDS-UPDRS Part II Score	BL	H&Y (NHY ON)	V06	573	0.300456	2.02923e-13
MDS-UPDRS Part II Score	BL	MDS-UPDRS Part I Score	V06	602	0.415304	1.67843e-26
MDS-UPDRS Part II Score	BL	MDS-UPDRS Part II Score	V06	600	0.61662	3.99177e-64
MDS-UPDRS Part II Score	BL	MDS-UPDRS Part III Score ON	V06	567	0.178029	2.00847e-05
MDS-UPDRS Part II Score	BL	MDS-UPDRS Part IV Score	V06	524	0.262325	1.07632e-09
MDS-UPDRS Part II Score	BL	MDS-UPDRS Total Score ON	V06	564	0.461615	4.12088e-31
MDS-UPDRS Part II Score	BL	MOCA	V06	590	-0.138259	0.00075891
MDS-UPDRS Part II Score	BL	Motor Function Q	V06	129	0.531181	9.41356e-11
MDS-UPDRS Part II Score	BL	Neuro QoL Lower Extremity	V06	129	-0.345768	5.98354e-05
MDS-UPDRS Part II Score	BL	Neuro QoL Upper Extremity	V06	129	-0.400694	2.53354e-06
MDS-UPDRS Part II Score	BL	STAI	V06	599	0.272591	1.1488e-11
MDS-UPDRS Part II Score	BL	TUG	V06	16	-0.0980001	0.718045
MDS-UPDRS Part II Score	BL	GDS	V08	544	0.273769	8.29602e-11
MDS-UPDRS Part II Score	BL	H&Y (NHY ON)	V08	518	0.260238	1.82681e-09
MDS-UPDRS Part II Score	BL	MDS-UPDRS Part I Score	V08	549	0.379768	2.8133e-20
MDS-UPDRS Part II Score	BL	MDS-UPDRS Part II Score	V08	549	0.535914	3.87027e-42
MDS-UPDRS Part II Score	BL	MDS-UPDRS Part III Score ON	V08	505	0.153931	0.000517938
MDS-UPDRS Part II Score	BL	MDS-UPDRS Part IV Score	V08	510	0.211708	1.40642e-06
MDS-UPDRS Part II Score	BL	MDS-UPDRS Total Score ON	V08	504	0.371763	5.7808e-18
MDS-UPDRS Part II Score	BL	MOCA	V08	527	-0.0980125	0.0244426
MDS-UPDRS Part II Score	BL	Motor Function Q	V08	55	0.552198	1.23895e-05
MDS-UPDRS Part II Score	BL	Neuro QoL Lower Extremity	V08	54	-0.380495	0.0045363
MDS-UPDRS Part II Score	BL	Neuro QoL Upper Extremity	V08	54	-0.431421	0.00112566
MDS-UPDRS Part II Score	BL	STAI	V08	541	0.204086	1.69795e-06
MDS-UPDRS Part II Score	BL	TUG	V08	33	-0.0176013	0.922551
MDS-UPDRS Part II Score	V04	GDS	BL	801	0.264662	2.6381e-14
MDS-UPDRS Part II Score	V04	H&Y (NHY ON)	BL	791	0.213545	1.30715e-09
MDS-UPDRS Part II Score	V04	MDS-UPDRS Part I Score	BL	794	0.407594	3.9249e-33
MDS-UPDRS Part II Score	V04	MDS-UPDRS Part II Score	BL	800	0.642685	2.06896e-94
MDS-UPDRS Part II Score	V04	MDS-UPDRS Part III Score ON	BL	789	0.231269	4.85885e-11
MDS-UPDRS Part II Score	V04	MDS-UPDRS Part IV Score	BL	228	0.236107	0.000322504
MDS-UPDRS Part II Score	V04	MDS-UPDRS Total Score ON	BL	779	0.499932	1.70882e-50
MDS-UPDRS Part II Score	V04	MOCA	BL	799	-0.0924444	0.00893324
MDS-UPDRS Part II Score	V04	Motor Function Q	BL	170	0.565084	9.96427e-16
MDS-UPDRS Part II Score	V04	Neuro QoL Lower Extremity	BL	169	-0.408254	3.59026e-08
MDS-UPDRS Part II Score	V04	Neuro QoL Upper Extremity	BL	169	-0.409624	3.19873e-08
MDS-UPDRS Part II Score	V04	STAI	BL	800	0.187168	9.66977e-08
MDS-UPDRS Part II Score	V04	TUG	BL	12	0.0811319	0.802081
MDS-UPDRS Part II Score	V04	GDS	V04	798	0.36502	1.47715e-26
MDS-UPDRS Part II Score	V04	H&Y (NHY ON)	V04	775	0.292709	8.91754e-17
MDS-UPDRS Part II Score	V04	MDS-UPDRS Part I Score	V04	800	0.510732	2.32241e-54
MDS-UPDRS Part II Score	V04	MDS-UPDRS Part III Score ON	V04	770	0.378576	1.2024e-27
MDS-UPDRS Part II Score	V04	MDS-UPDRS Part IV Score	V04	578	0.213545	2.18629e-07
MDS-UPDRS Part II Score	V04	MDS-UPDRS Total Score ON	V04	769	0.732897	1.96942e-130
MDS-UPDRS Part II Score	V04	MOCA	V04	786	-0.129969	0.00025871
MDS-UPDRS Part II Score	V04	Motor Function Q	V04	179	0.67949	1.37253e-25
MDS-UPDRS Part II Score	V04	Neuro QoL Lower Extremity	V04	178	-0.583701	1.22101e-17
MDS-UPDRS Part II Score	V04	Neuro QoL Upper Extremity	V04	178	-0.615429	6.20463e-20
MDS-UPDRS Part II Score	V04	STAI	V04	799	0.315731	5.92954e-20
MDS-UPDRS Part II Score	V04	TUG	V04	13	0.470274	0.104862
MDS-UPDRS Part II Score	V04	GDS	V06	573	0.331443	3.69982e-16
MDS-UPDRS Part II Score	V04	H&Y (NHY ON)	V06	546	0.303181	4.51506e-13
MDS-UPDRS Part II Score	V04	MDS-UPDRS Part I Score	V06	576	0.377737	5.64864e-21
MDS-UPDRS Part II Score	V04	MDS-UPDRS Part II Score	V06	575	0.694084	7.85973e-84
MDS-UPDRS Part II Score	V04	MDS-UPDRS Part III Score ON	V06	540	0.260421	8.04963e-10
MDS-UPDRS Part II Score	V04	MDS-UPDRS Part IV Score	V06	500	0.212406	1.64759e-06
MDS-UPDRS Part II Score	V04	MDS-UPDRS Total Score ON	V06	538	0.531439	1.51964e-40
MDS-UPDRS Part II Score	V04	MOCA	V06	564	-0.15627	0.000194637
MDS-UPDRS Part II Score	V04	Motor Function Q	V06	120	0.508688	2.99399e-09
MDS-UPDRS Part II Score	V04	Neuro QoL Lower Extremity	V06	120	-0.461653	1.11371e-07
MDS-UPDRS Part II Score	V04	Neuro QoL Upper Extremity	V06	120	-0.407951	3.74686e-06
MDS-UPDRS Part II Score	V04	STAI	V06	574	0.256531	4.45141e-10
MDS-UPDRS Part II Score	V04	TUG	V06	15	-0.221631	0.427281
MDS-UPDRS Part II Score	V04	GDS	V08	515	0.319454	1.10713e-13
MDS-UPDRS Part II Score	V04	H&Y (NHY ON)	V08	490	0.252012	1.55114e-08
MDS-UPDRS Part II Score	V04	MDS-UPDRS Part I Score	V08	519	0.407599	3.4169e-22
MDS-UPDRS Part II Score	V04	MDS-UPDRS Part II Score	V08	519	0.624655	1.6602e-57
MDS-UPDRS Part II Score	V04	MDS-UPDRS Part III Score ON	V08	479	0.266548	3.10403e-09
MDS-UPDRS Part II Score	V04	MDS-UPDRS Part IV Score	V08	483	0.188041	3.1953e-05
MDS-UPDRS Part II Score	V04	MDS-UPDRS Total Score ON	V08	478	0.473818	4.02032e-28
MDS-UPDRS Part II Score	V04	MOCA	V08	499	-0.145964	0.00107569
MDS-UPDRS Part II Score	V04	Motor Function Q	V08	49	0.535395	7.37393e-05
MDS-UPDRS Part II Score	V04	Neuro QoL Lower Extremity	V08	49	-0.46522	0.000756826
MDS-UPDRS Part II Score	V04	Neuro QoL Upper Extremity	V08	49	-0.480904	0.000469336
MDS-UPDRS Part II Score	V04	STAI	V08	513	0.228397	1.69743e-07
MDS-UPDRS Part II Score	V04	TUG	V08	32	0.238242	0.189155
MDS-UPDRS Part II Score	V06	GDS	BL	600	0.258235	1.34958e-10
MDS-UPDRS Part II Score	V06	H&Y (NHY ON)	BL	592	0.174616	1.93321e-05
MDS-UPDRS Part II Score	V06	MDS-UPDRS Part I Score	BL	599	0.3491	1.31185e-18
MDS-UPDRS Part II Score	V06	MDS-UPDRS Part II Score	BL	600	0.61662	3.99177e-64
MDS-UPDRS Part II Score	V06	MDS-UPDRS Part III Score ON	BL	590	0.221005	5.8271e-08
MDS-UPDRS Part II Score	V06	MDS-UPDRS Part IV Score	BL	191	0.237768	0.000926069
MDS-UPDRS Part II Score	V06	MDS-UPDRS Total Score ON	BL	587	0.480717	2.8354e-35
MDS-UPDRS Part II Score	V06	MOCA	BL	599	-0.082868	0.0426213
MDS-UPDRS Part II Score	V06	Motor Function Q	BL	27	0.389567	0.0445783
MDS-UPDRS Part II Score	V06	Neuro QoL Lower Extremity	BL	27	-0.249975	0.208564
MDS-UPDRS Part II Score	V06	Neuro QoL Upper Extremity	BL	27	-0.291172	0.140609
MDS-UPDRS Part II Score	V06	STAI	BL	598	0.183262	6.47109e-06
MDS-UPDRS Part II Score	V06	TUG	BL	9	-0.301258	0.430823
MDS-UPDRS Part II Score	V06	GDS	V04	572	0.345853	1.62683e-17
MDS-UPDRS Part II Score	V06	H&Y (NHY ON)	V04	554	0.245036	5.10337e-09
MDS-UPDRS Part II Score	V06	MDS-UPDRS Part I Score	V04	575	0.401516	1.09921e-23
MDS-UPDRS Part II Score	V06	MDS-UPDRS Part II Score	V04	575	0.694084	7.85973e-84
MDS-UPDRS Part II Score	V06	MDS-UPDRS Part III Score ON	V04	552	0.27203	8.04573e-11
MDS-UPDRS Part II Score	V06	MDS-UPDRS Part IV Score	V04	407	0.178544	0.000294554
MDS-UPDRS Part II Score	V06	MDS-UPDRS Total Score ON	V04	552	0.533483	6.35074e-42
MDS-UPDRS Part II Score	V06	MOCA	V04	572	-0.146026	0.000459025
MDS-UPDRS Part II Score	V06	Motor Function Q	V04	27	0.542778	0.00344126
MDS-UPDRS Part II Score	V06	Neuro QoL Lower Extremity	V04	27	-0.428713	0.0256649
MDS-UPDRS Part II Score	V06	Neuro QoL Upper Extremity	V04	27	-0.496198	0.00847823
MDS-UPDRS Part II Score	V06	STAI	V04	573	0.239548	6.38386e-09
MDS-UPDRS Part II Score	V06	TUG	V04	10	0.425534	0.220179
MDS-UPDRS Part II Score	V06	GDS	V06	597	0.39029	3.69121e-23
MDS-UPDRS Part II Score	V06	H&Y (NHY ON)	V06	571	0.373015	2.73018e-20
MDS-UPDRS Part II Score	V06	MDS-UPDRS Part I Score	V06	602	0.487402	3.04873e-37
MDS-UPDRS Part II Score	V06	MDS-UPDRS Part III Score ON	V06	565	0.378637	1.0608e-20
MDS-UPDRS Part II Score	V06	MDS-UPDRS Part IV Score	V06	524	0.199735	4.07079e-06
MDS-UPDRS Part II Score	V06	MDS-UPDRS Total Score ON	V06	565	0.737172	6.47878e-98
MDS-UPDRS Part II Score	V06	MOCA	V06	589	-0.185196	6.06169e-06
MDS-UPDRS Part II Score	V06	Motor Function Q	V06	46	0.71468	2.42299e-08
MDS-UPDRS Part II Score	V06	Neuro QoL Lower Extremity	V06	46	-0.491494	0.000523024
MDS-UPDRS Part II Score	V06	Neuro QoL Upper Extremity	V06	46	-0.503327	0.0003632
MDS-UPDRS Part II Score	V06	STAI	V06	598	0.302855	3.76132e-14
MDS-UPDRS Part II Score	V06	TUG	V06	16	0.0502594	0.85335
MDS-UPDRS Part II Score	V06	GDS	V08	505	0.326661	5.06823e-14
MDS-UPDRS Part II Score	V06	H&Y (NHY ON)	V08	480	0.305456	7.98148e-12
MDS-UPDRS Part II Score	V06	MDS-UPDRS Part I Score	V08	508	0.402936	2.97836e-21
MDS-UPDRS Part II Score	V06	MDS-UPDRS Part II Score	V08	508	0.750748	3.62078e-93
MDS-UPDRS Part II Score	V06	MDS-UPDRS Part III Score ON	V08	471	0.326864	3.44532e-13
MDS-UPDRS Part II Score	V06	MDS-UPDRS Part IV Score	V08	476	0.151089	0.00094402
MDS-UPDRS Part II Score	V06	MDS-UPDRS Total Score ON	V08	470	0.567237	2.26396e-41
MDS-UPDRS Part II Score	V06	MOCA	V08	492	-0.176384	8.37818e-05
MDS-UPDRS Part II Score	V06	Motor Function Q	V08	40	0.533251	0.00039572
MDS-UPDRS Part II Score	V06	Neuro QoL Lower Extremity	V08	39	-0.327844	0.0416029
MDS-UPDRS Part II Score	V06	Neuro QoL Upper Extremity	V08	39	-0.403679	0.0108207
MDS-UPDRS Part II Score	V06	STAI	V08	501	0.2282	2.42592e-07
MDS-UPDRS Part II Score	V06	TUG	V08	29	-0.0558857	0.773392
MDS-UPDRS Part II Score	V08	GDS	BL	549	0.229054	5.73095e-08
MDS-UPDRS Part II Score	V08	H&Y (NHY ON)	BL	543	0.153807	0.000321619
MDS-UPDRS Part II Score	V08	MDS-UPDRS Part I Score	BL	548	0.355083	9.9713e-18
MDS-UPDRS Part II Score	V08	MDS-UPDRS Part II Score	BL	549	0.535914	3.87027e-42
MDS-UPDRS Part II Score	V08	MDS-UPDRS Part III Score ON	BL	542	0.199731	2.7795e-06
MDS-UPDRS Part II Score	V08	MDS-UPDRS Part IV Score	BL	178	0.255204	0.000586113
MDS-UPDRS Part II Score	V08	MDS-UPDRS Total Score ON	BL	539	0.442099	3.37914e-27
MDS-UPDRS Part II Score	V08	MOCA	BL	549	-0.0823712	0.0537435
MDS-UPDRS Part II Score	V08	Motor Function Q	BL	0
MDS-UPDRS Part II Score	V08	Neuro QoL Lower Extremity	BL	0
MDS-UPDRS Part II Score	V08	Neuro QoL Upper Extremity	BL	0
MDS-UPDRS Part II Score	V08	STAI	BL	548	0.184702	1.35276e-05
MDS-UPDRS Part II Score	V08	TUG	BL	6	-0.289886	0.577352
MDS-UPDRS Part II Score	V08	GDS	V04	517	0.298469	4.25029e-12
MDS-UPDRS Part II Score	V08	H&Y (NHY ON)	V04	501	0.182592	3.93328e-05
MDS-UPDRS Part II Score	V08	MDS-UPDRS Part I Score	V04	519	0.407365	3.62702e-22
MDS-UPDRS Part II Score	V08	MDS-UPDRS Part II Score	V04	519	0.624655	1.6602e-57
MDS-UPDRS Part II Score	V08	MDS-UPDRS Part III Score ON	V04	499	0.208243	2.70998e-06
MDS-UPDRS Part II Score	V08	MDS-UPDRS Part IV Score	V04	362	0.175269	0.000810593
MDS-UPDRS Part II Score	V08	MDS-UPDRS Total Score ON	V04	499	0.464814	4.10753e-28
MDS-UPDRS Part II Score	V08	MOCA	V04	517	-0.103966	0.0180482
MDS-UPDRS Part II Score	V08	Motor Function Q	V04	0
MDS-UPDRS Part II Score	V08	Neuro QoL Lower Extremity	V04	0
MDS-UPDRS Part II Score	V08	Neuro QoL Upper Extremity	V04	0
MDS-UPDRS Part II Score	V08	STAI	V04	518	0.193638	9.05636e-06
MDS-UPDRS Part II Score	V08	TUG	V04	8	0.323359	0.434639
MDS-UPDRS Part II Score	V08	GDS	V06	506	0.357292	1.10892e-16
MDS-UPDRS Part II Score	V08	H&Y (NHY ON)	V06	482	0.288639	1.05795e-10
MDS-UPDRS Part II Score	V08	MDS-UPDRS Part I Score	V06	509	0.388721	8.30775e-20
MDS-UPDRS Part II Score	V08	MDS-UPDRS Part II Score	V06	508	0.750748	3.62078e-93
MDS-UPDRS Part II Score	V08	MDS-UPDRS Part III Score ON	V06	476	0.321257	6.87893e-13
MDS-UPDRS Part II Score	V08	MDS-UPDRS Part IV Score	V06	444	0.278041	2.52105e-09
MDS-UPDRS Part II Score	V08	MDS-UPDRS Total Score ON	V06	474	0.589526	1.06435e-45
MDS-UPDRS Part II Score	V08	MOCA	V06	502	-0.136005	0.00225929
MDS-UPDRS Part II Score	V08	Motor Function Q	V06	15	0.31114	0.258981
MDS-UPDRS Part II Score	V08	Neuro QoL Lower Extremity	V06	15	-0.525645	0.0441759
MDS-UPDRS Part II Score	V08	Neuro QoL Upper Extremity	V06	15	-0.363503	0.182922
MDS-UPDRS Part II Score	V08	STAI	V06	508	0.274489	3.11997e-10
MDS-UPDRS Part II Score	V08	TUG	V06	15	-0.16953	0.545827
MDS-UPDRS Part II Score	V08	GDS	V08	545	0.397934	4.01279e-22
MDS-UPDRS Part II Score	V08	H&Y (NHY ON)	V08	519	0.327229	2.03524e-14
MDS-UPDRS Part II Score	V08	MDS-UPDRS Part I Score	V08	550	0.547549	2.40608e-44
MDS-UPDRS Part II Score	V08	MDS-UPDRS Part III Score ON	V08	506	0.423759	1.81039e-23
MDS-UPDRS Part II Score	V08	MDS-UPDRS Part IV Score	V08	511	0.223744	3.21583e-07
MDS-UPDRS Part II Score	V08	MDS-UPDRS Total Score ON	V08	506	0.746058	4.66664e-91
MDS-UPDRS Part II Score	V08	MOCA	V08	528	-0.19892	4.10248e-06
MDS-UPDRS Part II Score	V08	Motor Function Q	V08	49	0.735244	1.78546e-09
MDS-UPDRS Part II Score	V08	Neuro QoL Lower Extremity	V08	48	-0.614928	3.31549e-06
MDS-UPDRS Part II Score	V08	Neuro QoL Upper Extremity	V08	48	-0.558089	3.76406e-05
MDS-UPDRS Part II Score	V08	STAI	V08	542	0.288685	7.29636e-12
MDS-UPDRS Part II Score	V08	TUG	V08	33	0.192397	0.283414
MDS-UPDRS Part III Score ON	BL	GDS	BL	1102	0.0475164	0.114917
MDS-UPDRS Part III Score ON	BL	H&Y (NHY ON)	BL	1113	0.557611	6.12453e-92
MDS-UPDRS Part III Score ON	BL	MDS-UPDRS Part I Score	BL	1102	0.186861	4.07304e-10
MDS-UPDRS Part III Score ON	BL	MDS-UPDRS Part II Score	BL	1109	0.359902	2.98445e-35
MDS-UPDRS Part III Score ON	BL	MDS-UPDRS Part IV Score	BL	247	0.161754	0.0108948
MDS-UPDRS Part III Score ON	BL	MDS-UPDRS Total Score ON	BL	1101	0.831125	2.35326e-282
MDS-UPDRS Part III Score ON	BL	MOCA	BL	1106	-0.0657826	0.0286987
MDS-UPDRS Part III Score ON	BL	Motor Function Q	BL	409	0.25041	2.88668e-07
MDS-UPDRS Part III Score ON	BL	Neuro QoL Lower Extremity	BL	408	-0.27978	8.96969e-09
MDS-UPDRS Part III Score ON	BL	Neuro QoL Upper Extremity	BL	408	-0.219273	7.82121e-06
MDS-UPDRS Part III Score ON	BL	STAI	BL	1102	0.0242079	0.422078
MDS-UPDRS Part III Score ON	BL	TUG	BL	15	-0.218247	0.434551
MDS-UPDRS Part III Score ON	BL	GDS	V04	788	0.0453459	0.203532
MDS-UPDRS Part III Score ON	BL	H&Y (NHY ON)	V04	762	0.409958	3.01759e-32
MDS-UPDRS Part III Score ON	BL	MDS-UPDRS Part I Score	V04	787	0.102779	0.00389714
MDS-UPDRS Part III Score ON	BL	MDS-UPDRS Part II Score	V04	789	0.231269	4.85885e-11
MDS-UPDRS Part III Score ON	BL	MDS-UPDRS Part III Score ON	V04	757	0.583703	2.49582e-70
MDS-UPDRS Part III Score ON	BL	MDS-UPDRS Part IV Score	V04	566	-0.011946	0.776728
MDS-UPDRS Part III Score ON	BL	MDS-UPDRS Total Score ON	V04	755	0.513844	4.19239e-52
MDS-UPDRS Part III Score ON	BL	MOCA	V04	775	-0.117199	0.00108046
MDS-UPDRS Part III Score ON	BL	Motor Function Q	V04	292	0.176259	0.00250531
MDS-UPDRS Part III Score ON	BL	Neuro QoL Lower Extremity	V04	292	-0.217662	0.000177903
MDS-UPDRS Part III Score ON	BL	Neuro QoL Upper Extremity	V04	292	-0.188989	0.00117497
MDS-UPDRS Part III Score ON	BL	STAI	V04	789	0.0559214	0.116526
MDS-UPDRS Part III Score ON	BL	TUG	V04	13	0.137742	0.653617
MDS-UPDRS Part III Score ON	BL	GDS	V06	588	0.0275916	0.504284
MDS-UPDRS Part III Score ON	BL	H&Y (NHY ON)	V06	562	0.407226	7.32605e-24
MDS-UPDRS Part III Score ON	BL	MDS-UPDRS Part I Score	V06	592	0.101512	0.0134712
MDS-UPDRS Part III Score ON	BL	MDS-UPDRS Part II Score	V06	590	0.221005	5.8271e-08
MDS-UPDRS Part III Score ON	BL	MDS-UPDRS Part III Score ON	V06	558	0.453924	1.02861e-29
MDS-UPDRS Part III Score ON	BL	MDS-UPDRS Part IV Score	V06	514	0.0367124	0.40621
MDS-UPDRS Part III Score ON	BL	MDS-UPDRS Total Score ON	V06	555	0.430663	1.81378e-26
MDS-UPDRS Part III Score ON	BL	MOCA	V06	582	-0.134867	0.00110813
MDS-UPDRS Part III Score ON	BL	Motor Function Q	V06	126	0.100543	0.262634
MDS-UPDRS Part III Score ON	BL	Neuro QoL Lower Extremity	V06	126	0.0505447	0.574069
MDS-UPDRS Part III Score ON	BL	Neuro QoL Upper Extremity	V06	126	-0.125657	0.160915
MDS-UPDRS Part III Score ON	BL	STAI	V06	589	0.0241059	0.559304
MDS-UPDRS Part III Score ON	BL	TUG	V06	16	0.0546129	0.840792
MDS-UPDRS Part III Score ON	BL	GDS	V08	538	0.0471107	0.275366
MDS-UPDRS Part III Score ON	BL	H&Y (NHY ON)	V08	511	0.335974	5.98815e-15
MDS-UPDRS Part III Score ON	BL	MDS-UPDRS Part I Score	V08	542	0.121008	0.00478692
MDS-UPDRS Part III Score ON	BL	MDS-UPDRS Part II Score	V08	542	0.199731	2.7795e-06
MDS-UPDRS Part III Score ON	BL	MDS-UPDRS Part III Score ON	V08	499	0.418267	1.49217e-22
MDS-UPDRS Part III Score ON	BL	MDS-UPDRS Part IV Score	V08	503	-0.0620379	0.16476
MDS-UPDRS Part III Score ON	BL	MDS-UPDRS Total Score ON	V08	498	0.379057	1.83407e-18
MDS-UPDRS Part III Score ON	BL	MOCA	V08	521	-0.173221	7.0549e-05
MDS-UPDRS Part III Score ON	BL	Motor Function Q	V08	52	0.148848	0.292274
MDS-UPDRS Part III Score ON	BL	Neuro QoL Lower Extremity	V08	51	-0.132618	0.353559
MDS-UPDRS Part III Score ON	BL	Neuro QoL Upper Extremity	V08	51	0.0511283	0.721608
MDS-UPDRS Part III Score ON	BL	STAI	V08	535	0.0693257	0.109225
MDS-UPDRS Part III Score ON	BL	TUG	V08	31	0.2574	0.162133
MDS-UPDRS Part III Score ON	V04	GDS	BL	769	0.000574769	0.987304
MDS-UPDRS Part III Score ON	V04	H&Y (NHY ON)	BL	759	0.313236	9.67636e-19
MDS-UPDRS Part III Score ON	V04	MDS-UPDRS Part I Score	BL	763	0.0904042	0.0124823
MDS-UPDRS Part III Score ON	V04	MDS-UPDRS Part II Score	BL	768	0.22447	3.15426e-10
MDS-UPDRS Part III Score ON	V04	MDS-UPDRS Part III Score ON	BL	757	0.583703	2.49582e-70
MDS-UPDRS Part III Score ON	V04	MDS-UPDRS Part IV Score	BL	223	0.0793421	0.237987
MDS-UPDRS Part III Score ON	V04	MDS-UPDRS Total Score ON	BL	748	0.490464	1.57799e-46
MDS-UPDRS Part III Score ON	V04	MOCA	BL	767	-0.0927671	0.0101547
MDS-UPDRS Part III Score ON	V04	Motor Function Q	BL	163	0.178216	0.0228433
MDS-UPDRS Part III Score ON	V04	Neuro QoL Lower Extremity	BL	162	-0.102113	0.196012
MDS-UPDRS Part III Score ON	V04	Neuro QoL Upper Extremity	BL	162	-0.0346428	0.661642
MDS-UPDRS Part III Score ON	V04	STAI	BL	768	-0.0375836	0.298238
MDS-UPDRS Part III Score ON	V04	TUG	BL	12	-0.0175132	0.956919
MDS-UPDRS Part III Score ON	V04	GDS	V04	768	0.0689161	0.0562599
MDS-UPDRS Part III Score ON	V04	H&Y (NHY ON)	V04	771	0.524402	1.09204e-55
MDS-UPDRS Part III Score ON	V04	MDS-UPDRS Part I Score	V04	769	0.112191	0.00183364
MDS-UPDRS Part III Score ON	V04	MDS-UPDRS Part II Score	V04	770	0.378576	1.2024e-27
MDS-UPDRS Part III Score ON	V04	MDS-UPDRS Part IV Score	V04	557	-0.0811023	0.0557563
MDS-UPDRS Part III Score ON	V04	MDS-UPDRS Total Score ON	V04	769	0.845266	5.9113e-211
MDS-UPDRS Part III Score ON	V04	MOCA	V04	759	-0.131184	0.00029027
MDS-UPDRS Part III Score ON	V04	Motor Function Q	V04	170	0.22074	0.00382028
MDS-UPDRS Part III Score ON	V04	Neuro QoL Lower Extremity	V04	169	-0.1641	0.033012
MDS-UPDRS Part III Score ON	V04	Neuro QoL Upper Extremity	V04	169	-0.222553	0.00363426
MDS-UPDRS Part III Score ON	V04	STAI	V04	768	0.0437584	0.225791
MDS-UPDRS Part III Score ON	V04	TUG	V04	13	0.0831054	0.787226
MDS-UPDRS Part III Score ON	V04	GDS	V06	550	0.00561042	0.895556
MDS-UPDRS Part III Score ON	V04	H&Y (NHY ON)	V06	528	0.408666	1.1335e-22
MDS-UPDRS Part III Score ON	V04	MDS-UPDRS Part I Score	V06	553	0.0605618	0.154953
MDS-UPDRS Part III Score ON	V04	MDS-UPDRS Part II Score	V06	552	0.27203	8.04573e-11
MDS-UPDRS Part III Score ON	V04	MDS-UPDRS Part III Score ON	V06	523	0.631789	1.28443e-59
MDS-UPDRS Part III Score ON	V04	MDS-UPDRS Part IV Score	V06	477	-0.0433809	0.344448
MDS-UPDRS Part III Score ON	V04	MDS-UPDRS Total Score ON	V06	521	0.52741	1.21663e-38
MDS-UPDRS Part III Score ON	V04	MOCA	V06	541	-0.152326	0.000377127
MDS-UPDRS Part III Score ON	V04	Motor Function Q	V06	119	0.128076	0.1651
MDS-UPDRS Part III Score ON	V04	Neuro QoL Lower Extremity	V06	119	-0.0454703	0.623398
MDS-UPDRS Part III Score ON	V04	Neuro QoL Upper Extremity	V06	119	-0.179731	0.0504773
MDS-UPDRS Part III Score ON	V04	STAI	V06	551	-0.023588	0.5806
MDS-UPDRS Part III Score ON	V04	TUG	V06	14	-0.59186	0.0257663
MDS-UPDRS Part III Score ON	V04	GDS	V08	495	0.0219276	0.626483
MDS-UPDRS Part III Score ON	V04	H&Y (NHY ON)	V08	472	0.368402	1.28078e-16
MDS-UPDRS Part III Score ON	V04	MDS-UPDRS Part I Score	V08	499	0.0881779	0.0489943
MDS-UPDRS Part III Score ON	V04	MDS-UPDRS Part II Score	V08	499	0.208243	2.70998e-06
MDS-UPDRS Part III Score ON	V04	MDS-UPDRS Part III Score ON	V08	461	0.549874	8.74082e-38
MDS-UPDRS Part III Score ON	V04	MDS-UPDRS Part IV Score	V08	463	-0.104996	0.0238591
MDS-UPDRS Part III Score ON	V04	MDS-UPDRS Total Score ON	V08	460	0.470056	1.15883e-26
MDS-UPDRS Part III Score ON	V04	MOCA	V08	479	-0.152081	0.000840193
MDS-UPDRS Part III Score ON	V04	Motor Function Q	V08	49	0.075191	0.607618
MDS-UPDRS Part III Score ON	V04	Neuro QoL Lower Extremity	V08	49	-0.171852	0.237714
MDS-UPDRS Part III Score ON	V04	Neuro QoL Upper Extremity	V08	49	-0.0517025	0.72423
MDS-UPDRS Part III Score ON	V04	STAI	V08	493	0.00762604	0.865877
MDS-UPDRS Part III Score ON	V04	TUG	V08	31	0.12495	0.503028
MDS-UPDRS Part III Score ON	V06	GDS	BL	566	0.00710996	0.86597
MDS-UPDRS Part III Score ON	V06	H&Y (NHY ON)	BL	560	0.231357	3.05968e-08
MDS-UPDRS Part III Score ON	V06	MDS-UPDRS Part I Score	BL	566	0.0702409	0.0950276
MDS-UPDRS Part III Score ON	V06	MDS-UPDRS Part II Score	BL	567	0.178029	2.00847e-05
MDS-UPDRS Part III Score ON	V06	MDS-UPDRS Part III Score ON	BL	558	0.453924	1.02861e-29
MDS-UPDRS Part III Score ON	V06	MDS-UPDRS Part IV Score	BL	180	0.0154938	0.836451
MDS-UPDRS Part III Score ON	V06	MDS-UPDRS Total Score ON	BL	556	0.394669	3.63223e-22
MDS-UPDRS Part III Score ON	V06	MOCA	BL	565	-0.136343	0.00115872
MDS-UPDRS Part III Score ON	V06	Motor Function Q	BL	26	0.134318	0.512996
MDS-UPDRS Part III Score ON	V06	Neuro QoL Lower Extremity	BL	26	-0.288642	0.152701
MDS-UPDRS Part III Score ON	V06	Neuro QoL Upper Extremity	BL	26	-0.317409	0.114096
MDS-UPDRS Part III Score ON	V06	STAI	BL	564	-0.0158815	0.706656
MDS-UPDRS Part III Score ON	V06	TUG	BL	9	0.133892	0.731279
MDS-UPDRS Part III Score ON	V06	GDS	V04	537	0.0624926	0.148122
MDS-UPDRS Part III Score ON	V06	H&Y (NHY ON)	V04	524	0.342582	7.10119e-16
MDS-UPDRS Part III Score ON	V06	MDS-UPDRS Part I Score	V04	540	0.0662821	0.123956
MDS-UPDRS Part III Score ON	V06	MDS-UPDRS Part II Score	V04	540	0.260421	8.04963e-10
MDS-UPDRS Part III Score ON	V06	MDS-UPDRS Part III Score ON	V04	523	0.631789	1.28443e-59
MDS-UPDRS Part III Score ON	V06	MDS-UPDRS Part IV Score	V04	375	-0.0270783	0.601174
MDS-UPDRS Part III Score ON	V06	MDS-UPDRS Total Score ON	V04	523	0.551622	5.66018e-43
MDS-UPDRS Part III Score ON	V06	MOCA	V04	537	-0.202392	2.26547e-06
MDS-UPDRS Part III Score ON	V06	Motor Function Q	V04	26	0.170633	0.404614
MDS-UPDRS Part III Score ON	V06	Neuro QoL Lower Extremity	V04	26	-0.125687	0.540672
MDS-UPDRS Part III Score ON	V06	Neuro QoL Upper Extremity	V04	26	-0.316978	0.114615
MDS-UPDRS Part III Score ON	V06	STAI	V04	538	0.02926	0.498249
MDS-UPDRS Part III Score ON	V06	TUG	V04	9	-0.0753145	0.847294
MDS-UPDRS Part III Score ON	V06	GDS	V06	563	0.0706927	0.0937896
MDS-UPDRS Part III Score ON	V06	H&Y (NHY ON)	V06	568	0.53337	4.50625e-43
MDS-UPDRS Part III Score ON	V06	MDS-UPDRS Part I Score	V06	567	0.137308	0.0010459
MDS-UPDRS Part III Score ON	V06	MDS-UPDRS Part II Score	V06	565	0.378637	1.0608e-20
MDS-UPDRS Part III Score ON	V06	MDS-UPDRS Part IV Score	V06	492	-0.0151074	0.73818
MDS-UPDRS Part III Score ON	V06	MDS-UPDRS Total Score ON	V06	565	0.836445	3.62877e-149
MDS-UPDRS Part III Score ON	V06	MOCA	V06	559	-0.214424	3.0887e-07
MDS-UPDRS Part III Score ON	V06	Motor Function Q	V06	41	0.407319	0.00821339
MDS-UPDRS Part III Score ON	V06	Neuro QoL Lower Extremity	V06	41	-0.298258	0.0582136
MDS-UPDRS Part III Score ON	V06	Neuro QoL Upper Extremity	V06	41	-0.435627	0.00441579
MDS-UPDRS Part III Score ON	V06	STAI	V06	564	0.0476347	0.258733
MDS-UPDRS Part III Score ON	V06	TUG	V06	15	-0.504041	0.0553898
MDS-UPDRS Part III Score ON	V06	GDS	V08	474	0.0790903	0.0854205
MDS-UPDRS Part III Score ON	V06	H&Y (NHY ON)	V08	454	0.433062	3.53514e-22
MDS-UPDRS Part III Score ON	V06	MDS-UPDRS Part I Score	V08	476	0.0936331	0.0411566
MDS-UPDRS Part III Score ON	V06	MDS-UPDRS Part II Score	V08	476	0.321257	6.87893e-13
MDS-UPDRS Part III Score ON	V06	MDS-UPDRS Part III Score ON	V08	445	0.72685	2.69784e-74
MDS-UPDRS Part III Score ON	V06	MDS-UPDRS Part IV Score	V08	445	-0.169817	0.000320201
MDS-UPDRS Part III Score ON	V06	MDS-UPDRS Total Score ON	V08	444	0.651909	4.49253e-55
MDS-UPDRS Part III Score ON	V06	MOCA	V08	461	-0.188379	4.69769e-05
MDS-UPDRS Part III Score ON	V06	Motor Function Q	V08	35	0.36175	0.0327342
MDS-UPDRS Part III Score ON	V06	Neuro QoL Lower Extremity	V08	34	0.0134117	0.939991
MDS-UPDRS Part III Score ON	V06	Neuro QoL Upper Extremity	V08	34	-0.138825	0.433624
MDS-UPDRS Part III Score ON	V06	STAI	V08	469	0.0226201	0.625107
MDS-UPDRS Part III Score ON	V06	TUG	V08	28	0.219449	0.261854
MDS-UPDRS Part III Score ON	V08	GDS	BL	506	0.0693468	0.119249
MDS-UPDRS Part III Score ON	V08	H&Y (NHY ON)	BL	500	0.206948	3.06347e-06
MDS-UPDRS Part III Score ON	V08	MDS-UPDRS Part I Score	BL	504	0.115389	0.00952228
MDS-UPDRS Part III Score ON	V08	MDS-UPDRS Part II Score	BL	505	0.153931	0.000517938
MDS-UPDRS Part III Score ON	V08	MDS-UPDRS Part III Score ON	BL	499	0.418267	1.49217e-22
MDS-UPDRS Part III Score ON	V08	MDS-UPDRS Part IV Score	BL	158	0.148418	0.0627303
MDS-UPDRS Part III Score ON	V08	MDS-UPDRS Total Score ON	BL	496	0.387337	3.3466e-19
MDS-UPDRS Part III Score ON	V08	MOCA	BL	505	-0.128709	0.00376431
MDS-UPDRS Part III Score ON	V08	Motor Function Q	BL	0
MDS-UPDRS Part III Score ON	V08	Neuro QoL Lower Extremity	BL	0
MDS-UPDRS Part III Score ON	V08	Neuro QoL Upper Extremity	BL	0
MDS-UPDRS Part III Score ON	V08	STAI	BL	505	0.0398532	0.371469
MDS-UPDRS Part III Score ON	V08	TUG	BL	6	-0.542857	0.265703
MDS-UPDRS Part III Score ON	V08	GDS	V04	477	0.0929465	0.0424532
MDS-UPDRS Part III Score ON	V08	H&Y (NHY ON)	V04	463	0.301398	3.53401e-11
MDS-UPDRS Part III Score ON	V08	MDS-UPDRS Part I Score	V04	479	0.105924	0.0204094
MDS-UPDRS Part III Score ON	V08	MDS-UPDRS Part II Score	V04	479	0.266548	3.10403e-09
MDS-UPDRS Part III Score ON	V08	MDS-UPDRS Part III Score ON	V04	461	0.549874	8.74082e-38
MDS-UPDRS Part III Score ON	V08	MDS-UPDRS Part IV Score	V04	333	-0.075112	0.171486
MDS-UPDRS Part III Score ON	V08	MDS-UPDRS Total Score ON	V04	461	0.495423	6.35516e-30
MDS-UPDRS Part III Score ON	V08	MOCA	V04	477	-0.179594	8.00614e-05
MDS-UPDRS Part III Score ON	V08	Motor Function Q	V04	0
MDS-UPDRS Part III Score ON	V08	Neuro QoL Lower Extremity	V04	0
MDS-UPDRS Part III Score ON	V08	Neuro QoL Upper Extremity	V04	0
MDS-UPDRS Part III Score ON	V08	STAI	V04	478	0.0847265	0.0641878
MDS-UPDRS Part III Score ON	V08	TUG	V04	8	0.325325	0.431688
MDS-UPDRS Part III Score ON	V08	GDS	V06	469	0.11878	0.0100355
MDS-UPDRS Part III Score ON	V08	H&Y (NHY ON)	V06	450	0.404352	3.95193e-19
MDS-UPDRS Part III Score ON	V08	MDS-UPDRS Part I Score	V06	472	0.121346	0.00831338
MDS-UPDRS Part III Score ON	V08	MDS-UPDRS Part II Score	V06	471	0.326864	3.44532e-13
MDS-UPDRS Part III Score ON	V08	MDS-UPDRS Part III Score ON	V06	445	0.72685	2.69784e-74
MDS-UPDRS Part III Score ON	V08	MDS-UPDRS Part IV Score	V06	413	-0.061796	0.21012
MDS-UPDRS Part III Score ON	V08	MDS-UPDRS Total Score ON	V06	443	0.640006	2.03383e-52
MDS-UPDRS Part III Score ON	V08	MOCA	V06	466	-0.156806	0.000681476
MDS-UPDRS Part III Score ON	V08	Motor Function Q	V06	12	0.385169	0.216303
MDS-UPDRS Part III Score ON	V08	Neuro QoL Lower Extremity	V06	12	-0.312635	0.322473
MDS-UPDRS Part III Score ON	V08	Neuro QoL Upper Extremity	V06	12	-0.040332	0.90096
MDS-UPDRS Part III Score ON	V08	STAI	V06	471	0.0948826	0.0395549
MDS-UPDRS Part III Score ON	V08	TUG	V06	15	-0.207593	0.457844
MDS-UPDRS Part III Score ON	V08	GDS	V08	502	0.140454	0.00160645
MDS-UPDRS Part III Score ON	V08	H&Y (NHY ON)	V08	507	0.524817	3.1458e-37
MDS-UPDRS Part III Score ON	V08	MDS-UPDRS Part I Score	V08	507	0.18643	2.39469e-05
MDS-UPDRS Part III Score ON	V08	MDS-UPDRS Part II Score	V08	506	0.423759	1.81039e-23
MDS-UPDRS Part III Score ON	V08	MDS-UPDRS Part IV Score	V08	473	-0.0692186	0.132781
MDS-UPDRS Part III Score ON	V08	MDS-UPDRS Total Score ON	V08	506	0.866921	1.62895e-154
MDS-UPDRS Part III Score ON	V08	MOCA	V08	499	-0.212696	1.63223e-06
MDS-UPDRS Part III Score ON	V08	Motor Function Q	V08	34	0.30474	0.0797032
MDS-UPDRS Part III Score ON	V08	Neuro QoL Lower Extremity	V08	33	-0.447914	0.00894996
MDS-UPDRS Part III Score ON	V08	Neuro QoL Upper Extremity	V08	33	-0.0754899	0.676289
MDS-UPDRS Part III Score ON	V08	STAI	V08	498	0.117844	0.00847907
MDS-UPDRS Part III Score ON	V08	TUG	V08	33	0.432854	0.011868
MDS-UPDRS Part IV Score	BL	GDS	BL	259	0.125187	0.0441285
MDS-UPDRS Part IV Score	BL	H&Y (NHY ON)	BL	248	0.203139	0.00129775
MDS-UPDRS Part IV Score	BL	MDS-UPDRS Part I Score	BL	260	0.427741	5.45205e-13
MDS-UPDRS Part IV Score	BL	MDS-UPDRS Part II Score	BL	260	0.406857	8.70972e-12
MDS-UPDRS Part IV Score	BL	MDS-UPDRS Part III Score ON	BL	247	0.161754	0.0108948
MDS-UPDRS Part IV Score	BL	MDS-UPDRS Total Score ON	BL	247	0.408536	2.35839e-11
MDS-UPDRS Part IV Score	BL	MOCA	BL	258	-0.0444621	0.477053
MDS-UPDRS Part IV Score	BL	Motor Function Q	BL	0
MDS-UPDRS Part IV Score	BL	Neuro QoL Lower Extremity	BL	0
MDS-UPDRS Part IV Score	BL	Neuro QoL Upper Extremity	BL	0
MDS-UPDRS Part IV Score	BL	STAI	BL	259	0.105497	0.090201
MDS-UPDRS Part IV Score	BL	TUG	BL	15	-0.115107	0.68291
MDS-UPDRS Part IV Score	BL	GDS	V04	225	0.134059	0.044563
MDS-UPDRS Part IV Score	BL	H&Y (NHY ON)	V04	223	0.125658	0.0610195
MDS-UPDRS Part IV Score	BL	MDS-UPDRS Part I Score	V04	228	0.300125	3.95595e-06
MDS-UPDRS Part IV Score	BL	MDS-UPDRS Part II Score	V04	228	0.236107	0.000322504
MDS-UPDRS Part IV Score	BL	MDS-UPDRS Part III Score ON	V04	223	0.0793421	0.237987
MDS-UPDRS Part IV Score	BL	MDS-UPDRS Part IV Score	V04	226	0.572044	4.85002e-21
MDS-UPDRS Part IV Score	BL	MDS-UPDRS Total Score ON	V04	223	0.225475	0.000694038
MDS-UPDRS Part IV Score	BL	MOCA	V04	226	-0.037964	0.570195
MDS-UPDRS Part IV Score	BL	Motor Function Q	V04	0
MDS-UPDRS Part IV Score	BL	Neuro QoL Lower Extremity	V04	0
MDS-UPDRS Part IV Score	BL	Neuro QoL Upper Extremity	V04	0
MDS-UPDRS Part IV Score	BL	STAI	V04	226	0.0948522	0.155247
MDS-UPDRS Part IV Score	BL	TUG	V04	13	0.154303	0.614737
MDS-UPDRS Part IV Score	BL	GDS	V06	190	0.102123	0.160901
MDS-UPDRS Part IV Score	BL	H&Y (NHY ON)	V06	185	0.0138414	0.851664
MDS-UPDRS Part IV Score	BL	MDS-UPDRS Part I Score	V06	191	0.272472	0.000137109
MDS-UPDRS Part IV Score	BL	MDS-UPDRS Part II Score	V06	191	0.237768	0.000926069
MDS-UPDRS Part IV Score	BL	MDS-UPDRS Part III Score ON	V06	180	0.0154938	0.836451
MDS-UPDRS Part IV Score	BL	MDS-UPDRS Part IV Score	V06	188	0.501625	2.25202e-13
MDS-UPDRS Part IV Score	BL	MDS-UPDRS Total Score ON	V06	179	0.189001	0.0112823
MDS-UPDRS Part IV Score	BL	MOCA	V06	184	-0.0563915	0.447061
MDS-UPDRS Part IV Score	BL	Motor Function Q	V06	18	-0.0382186	0.880322
MDS-UPDRS Part IV Score	BL	Neuro QoL Lower Extremity	V06	18	0.0790081	0.755325
MDS-UPDRS Part IV Score	BL	Neuro QoL Upper Extremity	V06	18	0.344785	0.161158
MDS-UPDRS Part IV Score	BL	STAI	V06	189	0.0926845	0.204626
MDS-UPDRS Part IV Score	BL	TUG	V06	16	0.177176	0.511542
MDS-UPDRS Part IV Score	BL	GDS	V08	173	0.0670911	0.380467
MDS-UPDRS Part IV Score	BL	H&Y (NHY ON)	V08	170	0.0875939	0.256022
MDS-UPDRS Part IV Score	BL	MDS-UPDRS Part I Score	V08	178	0.241162	0.00118349
MDS-UPDRS Part IV Score	BL	MDS-UPDRS Part II Score	V08	178	0.255204	0.000586113
MDS-UPDRS Part IV Score	BL	MDS-UPDRS Part III Score ON	V08	158	0.148418	0.0627303
MDS-UPDRS Part IV Score	BL	MDS-UPDRS Part IV Score	V08	172	0.428862	4.36878e-09
MDS-UPDRS Part IV Score	BL	MDS-UPDRS Total Score ON	V08	157	0.301975	0.00012123
MDS-UPDRS Part IV Score	BL	MOCA	V08	161	-0.0902614	0.254832
MDS-UPDRS Part IV Score	BL	Motor Function Q	V08	48	-0.148312	0.314403
MDS-UPDRS Part IV Score	BL	Neuro QoL Lower Extremity	V08	47	0.175064	0.239204
MDS-UPDRS Part IV Score	BL	Neuro QoL Upper Extremity	V08	47	0.232156	0.116354
MDS-UPDRS Part IV Score	BL	STAI	V08	173	0.0443964	0.561918
MDS-UPDRS Part IV Score	BL	TUG	V08	33	0.0240623	0.894259
MDS-UPDRS Part IV Score	V04	GDS	BL	579	0.122946	0.00304416
MDS-UPDRS Part IV Score	V04	H&Y (NHY ON)	BL	568	0.121635	0.00369245
MDS-UPDRS Part IV Score	V04	MDS-UPDRS Part I Score	BL	573	0.335776	1.44335e-16
MDS-UPDRS Part IV Score	V04	MDS-UPDRS Part II Score	BL	578	0.25081	9.66613e-10
MDS-UPDRS Part IV Score	V04	MDS-UPDRS Part III Score ON	BL	566	-0.011946	0.776728
MDS-UPDRS Part IV Score	V04	MDS-UPDRS Part IV Score	BL	226	0.572044	4.85002e-21
MDS-UPDRS Part IV Score	V04	MDS-UPDRS Total Score ON	BL	559	0.201553	1.55469e-06
MDS-UPDRS Part IV Score	V04	MOCA	BL	577	-0.0338352	0.41724
MDS-UPDRS Part IV Score	V04	Motor Function Q	BL	124	0.0728118	0.421597
MDS-UPDRS Part IV Score	V04	Neuro QoL Lower Extremity	BL	124	-0.185555	0.039086
MDS-UPDRS Part IV Score	V04	Neuro QoL Upper Extremity	BL	124	-0.0657582	0.46807
MDS-UPDRS Part IV Score	V04	STAI	BL	578	0.108224	0.00921691
MDS-UPDRS Part IV Score	V04	TUG	BL	11	0.13484	0.692633
MDS-UPDRS Part IV Score	V04	GDS	V04	576	0.159677	0.000118779
MDS-UPDRS Part IV Score	V04	H&Y (NHY ON)	V04	559	0.0497871	0.239907
MDS-UPDRS Part IV Score	V04	MDS-UPDRS Part I Score	V04	578	0.275874	1.48341e-11
MDS-UPDRS Part IV Score	V04	MDS-UPDRS Part II Score	V04	578	0.213545	2.18629e-07
MDS-UPDRS Part IV Score	V04	MDS-UPDRS Part III Score ON	V04	557	-0.0811023	0.0557563
MDS-UPDRS Part IV Score	V04	MDS-UPDRS Total Score ON	V04	555	0.0928163	0.0287864
MDS-UPDRS Part IV Score	V04	MOCA	V04	570	0.0173389	0.679545
MDS-UPDRS Part IV Score	V04	Motor Function Q	V04	128	0.100348	0.259737
MDS-UPDRS Part IV Score	V04	Neuro QoL Lower Extremity	V04	127	-0.254867	0.0038314
MDS-UPDRS Part IV Score	V04	Neuro QoL Upper Extremity	V04	127	-0.074486	0.405256
MDS-UPDRS Part IV Score	V04	STAI	V04	577	0.150769	0.000278471
MDS-UPDRS Part IV Score	V04	TUG	V04	13	0.040871	0.894535
MDS-UPDRS Part IV Score	V04	GDS	V06	405	0.0912798	0.0664872
MDS-UPDRS Part IV Score	V04	H&Y (NHY ON)	V06	380	0.0563625	0.273097
MDS-UPDRS Part IV Score	V04	MDS-UPDRS Part I Score	V06	407	0.252385	2.47229e-07
MDS-UPDRS Part IV Score	V04	MDS-UPDRS Part II Score	V06	407	0.178544	0.000294554
MDS-UPDRS Part IV Score	V04	MDS-UPDRS Part III Score ON	V06	375	-0.0270783	0.601174
MDS-UPDRS Part IV Score	V04	MDS-UPDRS Part IV Score	V06	394	0.634489	8.95981e-46
MDS-UPDRS Part IV Score	V04	MDS-UPDRS Total Score ON	V06	374	0.131199	0.011093
MDS-UPDRS Part IV Score	V04	MOCA	V06	395	0.0326789	0.517247
MDS-UPDRS Part IV Score	V04	Motor Function Q	V06	95	0.13786	0.182769
MDS-UPDRS Part IV Score	V04	Neuro QoL Lower Extremity	V06	95	-0.250866	0.0142016
MDS-UPDRS Part IV Score	V04	Neuro QoL Upper Extremity	V06	95	-0.0197107	0.849629
MDS-UPDRS Part IV Score	V04	STAI	V06	405	0.0840214	0.0912847
MDS-UPDRS Part IV Score	V04	TUG	V06	15	0.507093	0.0536913
MDS-UPDRS Part IV Score	V04	GDS	V08	358	0.0928352	0.0794011
MDS-UPDRS Part IV Score	V04	H&Y (NHY ON)	V08	343	0.0744161	0.169106
MDS-UPDRS Part IV Score	V04	MDS-UPDRS Part I Score	V08	362	0.162797	0.00188704
MDS-UPDRS Part IV Score	V04	MDS-UPDRS Part II Score	V08	362	0.175269	0.000810593
MDS-UPDRS Part IV Score	V04	MDS-UPDRS Part III Score ON	V08	333	-0.075112	0.171486
MDS-UPDRS Part IV Score	V04	MDS-UPDRS Part IV Score	V08	355	0.539193	3.64242e-28
MDS-UPDRS Part IV Score	V04	MDS-UPDRS Total Score ON	V08	332	0.066753	0.225105
MDS-UPDRS Part IV Score	V04	MOCA	V08	345	0.0190216	0.724793
MDS-UPDRS Part IV Score	V04	Motor Function Q	V08	44	0.122534	0.428133
MDS-UPDRS Part IV Score	V04	Neuro QoL Lower Extremity	V08	44	0.109576	0.47891
MDS-UPDRS Part IV Score	V04	Neuro QoL Upper Extremity	V08	44	-0.049378	0.750256
MDS-UPDRS Part IV Score	V04	STAI	V08	358	0.0472042	0.373188
MDS-UPDRS Part IV Score	V04	TUG	V08	32	0.0373469	0.839189
MDS-UPDRS Part IV Score	V06	GDS	BL	524	0.0962277	0.0276225
MDS-UPDRS Part IV Score	V06	H&Y (NHY ON)	BL	516	0.145956	0.000883341
MDS-UPDRS Part IV Score	V06	MDS-UPDRS Part I Score	BL	523	0.331784	6.63505e-15
MDS-UPDRS Part IV Score	V06	MDS-UPDRS Part II Score	BL	524	0.262325	1.07632e-09
MDS-UPDRS Part IV Score	V06	MDS-UPDRS Part III Score ON	BL	514	0.0367124	0.40621
MDS-UPDRS Part IV Score	V06	MDS-UPDRS Part IV Score	BL	188	0.501625	2.25202e-13
MDS-UPDRS Part IV Score	V06	MDS-UPDRS Total Score ON	BL	511	0.240537	3.68919e-08
MDS-UPDRS Part IV Score	V06	MOCA	BL	523	-0.0221607	0.613105
MDS-UPDRS Part IV Score	V06	Motor Function Q	BL	19	0.260526	0.281367
MDS-UPDRS Part IV Score	V06	Neuro QoL Lower Extremity	BL	19	-0.153218	0.531161
MDS-UPDRS Part IV Score	V06	Neuro QoL Upper Extremity	BL	19	-0.236235	0.330209
MDS-UPDRS Part IV Score	V06	STAI	BL	522	0.115748	0.00811884
MDS-UPDRS Part IV Score	V06	TUG	BL	9	0.342327	0.367181
MDS-UPDRS Part IV Score	V06	GDS	V04	497	0.129426	0.00384914
MDS-UPDRS Part IV Score	V06	H&Y (NHY ON)	V04	479	0.134396	0.00320776
MDS-UPDRS Part IV Score	V06	MDS-UPDRS Part I Score	V04	500	0.266643	1.38343e-09
MDS-UPDRS Part IV Score	V06	MDS-UPDRS Part II Score	V04	500	0.212406	1.64759e-06
MDS-UPDRS Part IV Score	V06	MDS-UPDRS Part III Score ON	V04	477	-0.0433809	0.344448
MDS-UPDRS Part IV Score	V06	MDS-UPDRS Part IV Score	V04	394	0.634489	8.95981e-46
MDS-UPDRS Part IV Score	V06	MDS-UPDRS Total Score ON	V04	477	0.130271	0.00437385
MDS-UPDRS Part IV Score	V06	MOCA	V04	497	0.0510149	0.256301
MDS-UPDRS Part IV Score	V06	Motor Function Q	V04	19	0.159262	0.514881
MDS-UPDRS Part IV Score	V06	Neuro QoL Lower Extremity	V04	19	-0.41436	0.0777625
MDS-UPDRS Part IV Score	V06	Neuro QoL Upper Extremity	V04	19	-0.144267	0.555695
MDS-UPDRS Part IV Score	V06	STAI	V04	498	0.106906	0.0170073
MDS-UPDRS Part IV Score	V06	TUG	V04	10	0.410117	0.239145
MDS-UPDRS Part IV Score	V06	GDS	V06	522	0.151218	0.00052707
MDS-UPDRS Part IV Score	V06	H&Y (NHY ON)	V06	497	0.11833	0.00827516
MDS-UPDRS Part IV Score	V06	MDS-UPDRS Part I Score	V06	526	0.273439	1.79108e-10
MDS-UPDRS Part IV Score	V06	MDS-UPDRS Part II Score	V06	524	0.199735	4.07079e-06
MDS-UPDRS Part IV Score	V06	MDS-UPDRS Part III Score ON	V06	492	-0.0151074	0.73818
MDS-UPDRS Part IV Score	V06	MDS-UPDRS Total Score ON	V06	490	0.151191	0.000786399
MDS-UPDRS Part IV Score	V06	MOCA	V06	513	0.0199667	0.651862
MDS-UPDRS Part IV Score	V06	Motor Function Q	V06	38	0.203325	0.220821
MDS-UPDRS Part IV Score	V06	Neuro QoL Lower Extremity	V06	38	-0.308207	0.0597589
MDS-UPDRS Part IV Score	V06	Neuro QoL Upper Extremity	V06	38	-0.259747	0.115287
MDS-UPDRS Part IV Score	V06	STAI	V06	522	0.121289	0.0055245
MDS-UPDRS Part IV Score	V06	TUG	V06	16	0.460179	0.0728776
MDS-UPDRS Part IV Score	V06	GDS	V08	442	0.193224	4.32493e-05
MDS-UPDRS Part IV Score	V06	H&Y (NHY ON)	V08	421	0.120389	0.0134421
MDS-UPDRS Part IV Score	V06	MDS-UPDRS Part I Score	V08	444	0.305388	4.88161e-11
MDS-UPDRS Part IV Score	V06	MDS-UPDRS Part II Score	V08	444	0.278041	2.52105e-09
MDS-UPDRS Part IV Score	V06	MDS-UPDRS Part III Score ON	V08	413	-0.061796	0.21012
MDS-UPDRS Part IV Score	V06	MDS-UPDRS Part IV Score	V08	440	0.675464	6.34384e-60
MDS-UPDRS Part IV Score	V06	MDS-UPDRS Total Score ON	V08	412	0.128215	0.00917872
MDS-UPDRS Part IV Score	V06	MOCA	V08	431	-0.0232078	0.630893
MDS-UPDRS Part IV Score	V06	Motor Function Q	V08	38	0.180286	0.278747
MDS-UPDRS Part IV Score	V06	Neuro QoL Lower Extremity	V08	37	-0.133355	0.431372
MDS-UPDRS Part IV Score	V06	Neuro QoL Upper Extremity	V08	37	-0.10707	0.528206
MDS-UPDRS Part IV Score	V06	STAI	V08	438	0.14168	0.00296183
MDS-UPDRS Part IV Score	V06	TUG	V08	29	-0.106756	0.581505
MDS-UPDRS Part IV Score	V08	GDS	BL	511	0.0886191	0.0452528
MDS-UPDRS Part IV Score	V08	H&Y (NHY ON)	BL	504	0.121959	0.00611761
MDS-UPDRS Part IV Score	V08	MDS-UPDRS Part I Score	BL	509	0.333115	1.17741e-14
MDS-UPDRS Part IV Score	V08	MDS-UPDRS Part II Score	BL	510	0.211708	1.40642e-06
MDS-UPDRS Part IV Score	V08	MDS-UPDRS Part III Score ON	BL	503	-0.0620379	0.16476
MDS-UPDRS Part IV Score	V08	MDS-UPDRS Part IV Score	BL	172	0.428862	4.36878e-09
MDS-UPDRS Part IV Score	V08	MDS-UPDRS Total Score ON	BL	500	0.152517	0.000621877
MDS-UPDRS Part IV Score	V08	MOCA	BL	510	0.00398635	0.928443
MDS-UPDRS Part IV Score	V08	Motor Function Q	BL	0
MDS-UPDRS Part IV Score	V08	Neuro QoL Lower Extremity	BL	0
MDS-UPDRS Part IV Score	V08	Neuro QoL Upper Extremity	BL	0
MDS-UPDRS Part IV Score	V08	STAI	BL	509	0.113112	0.0106539
MDS-UPDRS Part IV Score	V08	TUG	BL	6
MDS-UPDRS Part IV Score	V08	GDS	V04	481	0.12193	0.00742469
MDS-UPDRS Part IV Score	V08	H&Y (NHY ON)	V04	465	0.110628	0.0170109
MDS-UPDRS Part IV Score	V08	MDS-UPDRS Part I Score	V04	483	0.290033	8.15052e-11
MDS-UPDRS Part IV Score	V08	MDS-UPDRS Part II Score	V04	483	0.188041	3.1953e-05
MDS-UPDRS Part IV Score	V08	MDS-UPDRS Part III Score ON	V04	463	-0.104996	0.0238591
MDS-UPDRS Part IV Score	V08	MDS-UPDRS Part IV Score	V04	355	0.539193	3.64242e-28
MDS-UPDRS Part IV Score	V08	MDS-UPDRS Total Score ON	V04	463	0.0772839	0.0967251
MDS-UPDRS Part IV Score	V08	MOCA	V04	481	0.0429868	0.346829
MDS-UPDRS Part IV Score	V08	Motor Function Q	V04	0
MDS-UPDRS Part IV Score	V08	Neuro QoL Lower Extremity	V04	0
MDS-UPDRS Part IV Score	V08	Neuro QoL Upper Extremity	V04	0
MDS-UPDRS Part IV Score	V08	STAI	V04	482	0.0846851	0.0632073
MDS-UPDRS Part IV Score	V08	TUG	V04	8	-0.218218	0.603645
MDS-UPDRS Part IV Score	V08	GDS	V06	474	0.135602	0.00309507
MDS-UPDRS Part IV Score	V08	H&Y (NHY ON)	V06	450	0.0732124	0.120942
MDS-UPDRS Part IV Score	V08	MDS-UPDRS Part I Score	V06	477	0.286849	1.73577e-10
MDS-UPDRS Part IV Score	V08	MDS-UPDRS Part II Score	V06	476	0.151089	0.00094402
MDS-UPDRS Part IV Score	V08	MDS-UPDRS Part III Score ON	V06	445	-0.169817	0.000320201
MDS-UPDRS Part IV Score	V08	MDS-UPDRS Part IV Score	V06	440	0.675464	6.34384e-60
MDS-UPDRS Part IV Score	V08	MDS-UPDRS Total Score ON	V06	443	0.0377622	0.427872
MDS-UPDRS Part IV Score	V08	MOCA	V06	471	0.0744211	0.106729
MDS-UPDRS Part IV Score	V08	Motor Function Q	V06	15	-0.259567	0.350182
MDS-UPDRS Part IV Score	V08	Neuro QoL Lower Extremity	V06	15	0.360147	0.187299
MDS-UPDRS Part IV Score	V08	Neuro QoL Upper Extremity	V06	15	-0.00985969	0.97218
MDS-UPDRS Part IV Score	V08	STAI	V06	476	0.0971071	0.0341697
MDS-UPDRS Part IV Score	V08	TUG	V06	15	0.551422	0.0331053
MDS-UPDRS Part IV Score	V08	GDS	V08	508	0.162699	0.000230887
MDS-UPDRS Part IV Score	V08	H&Y (NHY ON)	V08	483	0.10125	0.0260714
MDS-UPDRS Part IV Score	V08	MDS-UPDRS Part I Score	V08	512	0.281666	8.60394e-11
MDS-UPDRS Part IV Score	V08	MDS-UPDRS Part II Score	V08	511	0.223744	3.21583e-07
MDS-UPDRS Part IV Score	V08	MDS-UPDRS Part III Score ON	V08	473	-0.0692186	0.132781
MDS-UPDRS Part IV Score	V08	MDS-UPDRS Total Score ON	V08	472	0.0918016	0.0462216
MDS-UPDRS Part IV Score	V08	MOCA	V08	494	0.0156912	0.727921
MDS-UPDRS Part IV Score	V08	Motor Function Q	V08	45	-0.0883402	0.5639
MDS-UPDRS Part IV Score	V08	Neuro QoL Lower Extremity	V08	44	0.0696047	0.653461
MDS-UPDRS Part IV Score	V08	Neuro QoL Upper Extremity	V08	44	-0.0214903	0.889875
MDS-UPDRS Part IV Score	V08	STAI	V08	504	0.126168	0.00455706
MDS-UPDRS Part IV Score	V08	TUG	V08	33	-0.00594218	0.973819
MDS-UPDRS Total Score ON	BL	GDS	BL	1092	0.284455	8.98757e-22
MDS-UPDRS Total Score ON	BL	H&Y (NHY ON)	BL	1101	0.538794	6.53112e-84
MDS-UPDRS Total Score ON	BL	MDS-UPDRS Part I Score	BL	1101	0.606803	1.02895e-111
MDS-UPDRS Total Score ON	BL	MDS-UPDRS Part II Score	BL	1101	0.717998	3.83019e-175
MDS-UPDRS Total Score ON	BL	MDS-UPDRS Part III Score ON	BL	1101	0.831125	2.35326e-282
MDS-UPDRS Total Score ON	BL	MDS-UPDRS Part IV Score	BL	247	0.408536	2.35839e-11
MDS-UPDRS Total Score ON	BL	MOCA	BL	1095	-0.119509	7.35972e-05
MDS-UPDRS Total Score ON	BL	Motor Function Q	BL	400	0.462713	1.28892e-22
MDS-UPDRS Total Score ON	BL	Neuro QoL Lower Extremity	BL	399	-0.467909	4.22945e-23
MDS-UPDRS Total Score ON	BL	Neuro QoL Upper Extremity	BL	399	-0.390846	5.17226e-16
MDS-UPDRS Total Score ON	BL	STAI	BL	1092	0.232548	7.0954e-15
MDS-UPDRS Total Score ON	BL	TUG	BL	15	-0.260947	0.347533
MDS-UPDRS Total Score ON	BL	GDS	V04	778	0.275636	4.95692e-15
MDS-UPDRS Total Score ON	BL	H&Y (NHY ON)	V04	753	0.421649	8.18311e-34
MDS-UPDRS Total Score ON	BL	MDS-UPDRS Part I Score	V04	778	0.440623	2.73845e-38
MDS-UPDRS Total Score ON	BL	MDS-UPDRS Part II Score	V04	779	0.499932	1.70882e-50
MDS-UPDRS Total Score ON	BL	MDS-UPDRS Part III Score ON	V04	748	0.490464	1.57799e-46
MDS-UPDRS Total Score ON	BL	MDS-UPDRS Part IV Score	V04	559	0.201553	1.55469e-06
MDS-UPDRS Total Score ON	BL	MDS-UPDRS Total Score ON	V04	747	0.639996	2.58397e-87
MDS-UPDRS Total Score ON	BL	MOCA	V04	767	-0.165934	3.83617e-06
MDS-UPDRS Total Score ON	BL	Motor Function Q	V04	285	0.345109	2.1587e-09
MDS-UPDRS Total Score ON	BL	Neuro QoL Lower Extremity	V04	285	-0.397556	3.13633e-12
MDS-UPDRS Total Score ON	BL	Neuro QoL Upper Extremity	V04	285	-0.345489	2.06748e-09
MDS-UPDRS Total Score ON	BL	STAI	V04	779	0.251647	1.02325e-12
MDS-UPDRS Total Score ON	BL	TUG	V04	13	0.415406	0.158063
MDS-UPDRS Total Score ON	BL	GDS	V06	585	0.266315	5.90552e-11
MDS-UPDRS Total Score ON	BL	H&Y (NHY ON)	V06	560	0.442495	2.99056e-28
MDS-UPDRS Total Score ON	BL	MDS-UPDRS Part I Score	V06	589	0.431929	3.62188e-28
MDS-UPDRS Total Score ON	BL	MDS-UPDRS Part II Score	V06	587	0.480717	2.8354e-35
MDS-UPDRS Total Score ON	BL	MDS-UPDRS Part III Score ON	V06	556	0.394669	3.63223e-22
MDS-UPDRS Total Score ON	BL	MDS-UPDRS Part IV Score	V06	511	0.240537	3.68919e-08
MDS-UPDRS Total Score ON	BL	MDS-UPDRS Total Score ON	V06	553	0.583428	9.49675e-52
MDS-UPDRS Total Score ON	BL	MOCA	V06	579	-0.169002	4.36511e-05
MDS-UPDRS Total Score ON	BL	Motor Function Q	V06	122	0.359108	4.86549e-05
MDS-UPDRS Total Score ON	BL	Neuro QoL Lower Extremity	V06	122	-0.204326	0.0239775
MDS-UPDRS Total Score ON	BL	Neuro QoL Upper Extremity	V06	122	-0.296742	0.000903516
MDS-UPDRS Total Score ON	BL	STAI	V06	586	0.242017	2.94646e-09
MDS-UPDRS Total Score ON	BL	TUG	V06	16	0.122239	0.651997
MDS-UPDRS Total Score ON	BL	GDS	V08	535	0.282349	2.90548e-11
MDS-UPDRS Total Score ON	BL	H&Y (NHY ON)	V08	508	0.371682	4.35326e-18
MDS-UPDRS Total Score ON	BL	MDS-UPDRS Part I Score	V08	539	0.408806	3.95699e-23
MDS-UPDRS Total Score ON	BL	MDS-UPDRS Part II Score	V08	539	0.442099	3.37914e-27
MDS-UPDRS Total Score ON	BL	MDS-UPDRS Part III Score ON	V08	496	0.387337	3.3466e-19
MDS-UPDRS Total Score ON	BL	MDS-UPDRS Part IV Score	V08	500	0.152517	0.000621877
MDS-UPDRS Total Score ON	BL	MDS-UPDRS Total Score ON	V08	495	0.514453	8.5222e-35
MDS-UPDRS Total Score ON	BL	MOCA	V08	518	-0.205398	2.43103e-06
MDS-UPDRS Total Score ON	BL	Motor Function Q	V08	52	0.488953	0.000235007
MDS-UPDRS Total Score ON	BL	Neuro QoL Lower Extremity	V08	51	-0.383177	0.00551359
MDS-UPDRS Total Score ON	BL	Neuro QoL Upper Extremity	V08	51	-0.263676	0.0615429
MDS-UPDRS Total Score ON	BL	STAI	V08	532	0.241707	1.64405e-08
MDS-UPDRS Total Score ON	BL	TUG	V08	31	0.127337	0.494836
MDS-UPDRS Total Score ON	V04	GDS	BL	768	0.196937	3.739e-08
MDS-UPDRS Total Score ON	V04	H&Y (NHY ON)	BL	757	0.332533	5.30532e-21
MDS-UPDRS Total Score ON	V04	MDS-UPDRS Part I Score	BL	762	0.399559	1.42e-30
MDS-UPDRS Total Score ON	V04	MDS-UPDRS Part II Score	BL	766	0.478451	4.48249e-45
MDS-UPDRS Total Score ON	V04	MDS-UPDRS Part III Score ON	BL	755	0.513844	4.19239e-52
MDS-UPDRS Total Score ON	V04	MDS-UPDRS Part IV Score	BL	223	0.225475	0.000694038
MDS-UPDRS Total Score ON	V04	MDS-UPDRS Total Score ON	BL	747	0.639996	2.58397e-87
MDS-UPDRS Total Score ON	V04	MOCA	BL	765	-0.129869	0.000316533
MDS-UPDRS Total Score ON	V04	Motor Function Q	BL	162	0.40045	1.29132e-07
MDS-UPDRS Total Score ON	V04	Neuro QoL Lower Extremity	BL	161	-0.283445	0.000268949
MDS-UPDRS Total Score ON	V04	Neuro QoL Upper Extremity	BL	161	-0.233228	0.00290657
MDS-UPDRS Total Score ON	V04	STAI	BL	766	0.137211	0.000139325
MDS-UPDRS Total Score ON	V04	TUG	BL	12	0.0105079	0.974145
MDS-UPDRS Total Score ON	V04	GDS	V04	766	0.320123	1.03099e-19
MDS-UPDRS Total Score ON	V04	H&Y (NHY ON)	V04	769	0.508486	8.43547e-52
MDS-UPDRS Total Score ON	V04	MDS-UPDRS Part I Score	V04	769	0.531155	3.36808e-57
MDS-UPDRS Total Score ON	V04	MDS-UPDRS Part II Score	V04	769	0.732897	1.96942e-130
MDS-UPDRS Total Score ON	V04	MDS-UPDRS Part III Score ON	V04	769	0.845266	5.9113e-211
MDS-UPDRS Total Score ON	V04	MDS-UPDRS Part IV Score	V04	555	0.0928163	0.0287864
MDS-UPDRS Total Score ON	V04	MOCA	V04	757	-0.172109	1.9065e-06
MDS-UPDRS Total Score ON	V04	Motor Function Q	V04	169	0.450938	7.62654e-10
MDS-UPDRS Total Score ON	V04	Neuro QoL Lower Extremity	V04	168	-0.428578	6.80507e-09
MDS-UPDRS Total Score ON	V04	Neuro QoL Upper Extremity	V04	168	-0.489854	1.59549e-11
MDS-UPDRS Total Score ON	V04	STAI	V04	766	0.274388	1.07036e-14
MDS-UPDRS Total Score ON	V04	TUG	V04	13	0.451792	0.121177
MDS-UPDRS Total Score ON	V04	GDS	V06	550	0.258604	7.45979e-10
MDS-UPDRS Total Score ON	V04	H&Y (NHY ON)	V06	528	0.430792	2.85965e-25
MDS-UPDRS Total Score ON	V04	MDS-UPDRS Part I Score	V06	553	0.374604	7.27026e-20
MDS-UPDRS Total Score ON	V04	MDS-UPDRS Part II Score	V06	552	0.533483	6.35074e-42
MDS-UPDRS Total Score ON	V04	MDS-UPDRS Part III Score ON	V06	523	0.551622	5.66018e-43
MDS-UPDRS Total Score ON	V04	MDS-UPDRS Part IV Score	V06	477	0.130271	0.00437385
MDS-UPDRS Total Score ON	V04	MDS-UPDRS Total Score ON	V06	521	0.673633	3.64117e-70
MDS-UPDRS Total Score ON	V04	MOCA	V06	541	-0.202618	2.02171e-06
MDS-UPDRS Total Score ON	V04	Motor Function Q	V06	118	0.332515	0.000234301
MDS-UPDRS Total Score ON	V04	Neuro QoL Lower Extremity	V06	118	-0.302393	0.000874299
MDS-UPDRS Total Score ON	V04	Neuro QoL Upper Extremity	V06	118	-0.334948	0.000209378
MDS-UPDRS Total Score ON	V04	STAI	V06	551	0.201428	1.87537e-06
MDS-UPDRS Total Score ON	V04	TUG	V06	14	-0.395147	0.162007
MDS-UPDRS Total Score ON	V04	GDS	V08	495	0.259659	4.53741e-09
MDS-UPDRS Total Score ON	V04	H&Y (NHY ON)	V08	472	0.375507	2.97422e-17
MDS-UPDRS Total Score ON	V04	MDS-UPDRS Part I Score	V08	499	0.380669	1.18331e-18
MDS-UPDRS Total Score ON	V04	MDS-UPDRS Part II Score	V08	499	0.464814	4.10753e-28
MDS-UPDRS Total Score ON	V04	MDS-UPDRS Part III Score ON	V08	461	0.495423	6.35516e-30
MDS-UPDRS Total Score ON	V04	MDS-UPDRS Part IV Score	V08	463	0.0772839	0.0967251
MDS-UPDRS Total Score ON	V04	MDS-UPDRS Total Score ON	V08	460	0.586041	9.05275e-44
MDS-UPDRS Total Score ON	V04	MOCA	V08	479	-0.192353	2.25023e-05
MDS-UPDRS Total Score ON	V04	Motor Function Q	V08	49	0.382534	0.00667515
MDS-UPDRS Total Score ON	V04	Neuro QoL Lower Extremity	V08	49	-0.404165	0.00397542
MDS-UPDRS Total Score ON	V04	Neuro QoL Upper Extremity	V08	49	-0.304238	0.033557
MDS-UPDRS Total Score ON	V04	STAI	V08	493	0.18973	2.22949e-05
MDS-UPDRS Total Score ON	V04	TUG	V08	31	0.146174	0.432661
MDS-UPDRS Total Score ON	V06	GDS	BL	563	0.214118	2.91584e-07
MDS-UPDRS Total Score ON	V06	H&Y (NHY ON)	BL	557	0.269369	1.02717e-10
MDS-UPDRS Total Score ON	V06	MDS-UPDRS Part I Score	BL	563	0.374909	3.13849e-20
MDS-UPDRS Total Score ON	V06	MDS-UPDRS Part II Score	BL	564	0.461615	4.12088e-31
MDS-UPDRS Total Score ON	V06	MDS-UPDRS Part III Score ON	BL	555	0.430663	1.81378e-26
MDS-UPDRS Total Score ON	V06	MDS-UPDRS Part IV Score	BL	179	0.189001	0.0112823
MDS-UPDRS Total Score ON	V06	MDS-UPDRS Total Score ON	BL	553	0.583428	9.49675e-52
MDS-UPDRS Total Score ON	V06	MOCA	BL	562	-0.158951	0.000154412
MDS-UPDRS Total Score ON	V06	Motor Function Q	BL	26	0.401433	0.0420879
MDS-UPDRS Total Score ON	V06	Neuro QoL Lower Extremity	BL	26	-0.335214	0.0941238
MDS-UPDRS Total Score ON	V06	Neuro QoL Upper Extremity	BL	26	-0.331422	0.0981393
MDS-UPDRS Total Score ON	V06	STAI	BL	561	0.175189	3.01298e-05
MDS-UPDRS Total Score ON	V06	TUG	BL	9	-0.05	0.898353
MDS-UPDRS Total Score ON	V06	GDS	V04	535	0.292005	5.61842e-12
MDS-UPDRS Total Score ON	V06	H&Y (NHY ON)	V04	522	0.34263	7.98141e-16
MDS-UPDRS Total Score ON	V06	MDS-UPDRS Part I Score	V04	538	0.395456	1.38793e-21
MDS-UPDRS Total Score ON	V06	MDS-UPDRS Part II Score	V04	538	0.531439	1.51964e-40
MDS-UPDRS Total Score ON	V06	MDS-UPDRS Part III Score ON	V04	521	0.52741	1.21663e-38
MDS-UPDRS Total Score ON	V06	MDS-UPDRS Part IV Score	V04	374	0.131199	0.011093
MDS-UPDRS Total Score ON	V06	MDS-UPDRS Total Score ON	V04	521	0.673633	3.64117e-70
MDS-UPDRS Total Score ON	V06	MOCA	V04	535	-0.23869	2.28397e-08
MDS-UPDRS Total Score ON	V06	Motor Function Q	V04	26	0.469512	0.0155236
MDS-UPDRS Total Score ON	V06	Neuro QoL Lower Extremity	V04	26	-0.345793	0.0835716
MDS-UPDRS Total Score ON	V06	Neuro QoL Upper Extremity	V04	26	-0.450979	0.0207605
MDS-UPDRS Total Score ON	V06	STAI	V04	536	0.221122	2.32177e-07
MDS-UPDRS Total Score ON	V06	TUG	V04	9	-0.100419	0.797139
MDS-UPDRS Total Score ON	V06	GDS	V06	560	0.338838	1.64324e-16
MDS-UPDRS Total Score ON	V06	H&Y (NHY ON)	V06	565	0.56247	1.88971e-48
MDS-UPDRS Total Score ON	V06	MDS-UPDRS Part I Score	V06	565	0.558307	1.2919e-47
MDS-UPDRS Total Score ON	V06	MDS-UPDRS Part II Score	V06	565	0.737172	6.47878e-98
MDS-UPDRS Total Score ON	V06	MDS-UPDRS Part III Score ON	V06	565	0.836445	3.62877e-149
MDS-UPDRS Total Score ON	V06	MDS-UPDRS Part IV Score	V06	490	0.151191	0.000786399
MDS-UPDRS Total Score ON	V06	MOCA	V06	556	-0.274023	4.92933e-11
MDS-UPDRS Total Score ON	V06	Motor Function Q	V06	41	0.657201	3.04799e-06
MDS-UPDRS Total Score ON	V06	Neuro QoL Lower Extremity	V06	41	-0.496962	0.000948824
MDS-UPDRS Total Score ON	V06	Neuro QoL Upper Extremity	V06	41	-0.510097	0.000656813
MDS-UPDRS Total Score ON	V06	STAI	V06	561	0.290405	2.30331e-12
MDS-UPDRS Total Score ON	V06	TUG	V06	15	-0.450806	0.091704
MDS-UPDRS Total Score ON	V06	GDS	V08	472	0.310815	4.96672e-12
MDS-UPDRS Total Score ON	V06	H&Y (NHY ON)	V08	452	0.444352	2.69103e-23
MDS-UPDRS Total Score ON	V06	MDS-UPDRS Part I Score	V08	474	0.412528	6.68681e-21
MDS-UPDRS Total Score ON	V06	MDS-UPDRS Part II Score	V08	474	0.589526	1.06435e-45
MDS-UPDRS Total Score ON	V06	MDS-UPDRS Part III Score ON	V08	443	0.640006	2.03383e-52
MDS-UPDRS Total Score ON	V06	MDS-UPDRS Part IV Score	V08	443	0.0377622	0.427872
MDS-UPDRS Total Score ON	V06	MDS-UPDRS Total Score ON	V08	442	0.759495	3.39834e-84
MDS-UPDRS Total Score ON	V06	MOCA	V08	460	-0.243125	1.2941e-07
MDS-UPDRS Total Score ON	V06	Motor Function Q	V08	35	0.599127	0.00014308
MDS-UPDRS Total Score ON	V06	Neuro QoL Lower Extremity	V08	34	-0.214132	0.223964
MDS-UPDRS Total Score ON	V06	Neuro QoL Upper Extremity	V08	34	-0.368487	0.0320038
MDS-UPDRS Total Score ON	V06	STAI	V08	467	0.206692	6.68711e-06
MDS-UPDRS Total Score ON	V06	TUG	V08	28	0.0150685	0.939336
MDS-UPDRS Total Score ON	V08	GDS	BL	505	0.195615	9.5174e-06
MDS-UPDRS Total Score ON	V08	H&Y (NHY ON)	BL	499	0.219428	7.42884e-07
MDS-UPDRS Total Score ON	V08	MDS-UPDRS Part I Score	BL	503	0.344951	1.68046e-15
MDS-UPDRS Total Score ON	V08	MDS-UPDRS Part II Score	BL	504	0.371763	5.7808e-18
MDS-UPDRS Total Score ON	V08	MDS-UPDRS Part III Score ON	BL	498	0.379057	1.83407e-18
MDS-UPDRS Total Score ON	V08	MDS-UPDRS Part IV Score	BL	157	0.301975	0.00012123
MDS-UPDRS Total Score ON	V08	MDS-UPDRS Total Score ON	BL	495	0.514453	8.5222e-35
MDS-UPDRS Total Score ON	V08	MOCA	BL	504	-0.12892	0.00374155
MDS-UPDRS Total Score ON	V08	Motor Function Q	BL	0
MDS-UPDRS Total Score ON	V08	Neuro QoL Lower Extremity	BL	0
MDS-UPDRS Total Score ON	V08	Neuro QoL Upper Extremity	BL	0
MDS-UPDRS Total Score ON	V08	STAI	BL	504	0.169151	0.000135885
MDS-UPDRS Total Score ON	V08	TUG	BL	6	-0.542857	0.265703
MDS-UPDRS Total Score ON	V08	GDS	V04	476	0.254389	1.8192e-08
MDS-UPDRS Total Score ON	V08	H&Y (NHY ON)	V04	462	0.290012	2.10148e-10
MDS-UPDRS Total Score ON	V08	MDS-UPDRS Part I Score	V04	478	0.362282	2.8523e-16
MDS-UPDRS Total Score ON	V08	MDS-UPDRS Part II Score	V04	478	0.473818	4.02032e-28
MDS-UPDRS Total Score ON	V08	MDS-UPDRS Part III Score ON	V04	460	0.470056	1.15883e-26
MDS-UPDRS Total Score ON	V08	MDS-UPDRS Part IV Score	V04	332	0.066753	0.225105
MDS-UPDRS Total Score ON	V08	MDS-UPDRS Total Score ON	V04	460	0.586041	9.05275e-44
MDS-UPDRS Total Score ON	V08	MOCA	V04	476	-0.171468	0.000170569
MDS-UPDRS Total Score ON	V08	Motor Function Q	V04	0
MDS-UPDRS Total Score ON	V08	Neuro QoL Lower Extremity	V04	0
MDS-UPDRS Total Score ON	V08	Neuro QoL Upper Extremity	V04	0
MDS-UPDRS Total Score ON	V08	STAI	V04	477	0.209157	4.0827e-06
MDS-UPDRS Total Score ON	V08	TUG	V04	8	0.547619	0.160026
MDS-UPDRS Total Score ON	V08	GDS	V06	468	0.312556	4.59328e-12
MDS-UPDRS Total Score ON	V08	H&Y (NHY ON)	V06	449	0.430309	1.15487e-21
MDS-UPDRS Total Score ON	V08	MDS-UPDRS Part I Score	V06	471	0.39295	7.68865e-19
MDS-UPDRS Total Score ON	V08	MDS-UPDRS Part II Score	V06	470	0.567237	2.26396e-41
MDS-UPDRS Total Score ON	V08	MDS-UPDRS Part III Score ON	V06	444	0.651909	4.49253e-55
MDS-UPDRS Total Score ON	V08	MDS-UPDRS Part IV Score	V06	412	0.128215	0.00917872
MDS-UPDRS Total Score ON	V08	MDS-UPDRS Total Score ON	V06	442	0.759495	3.39834e-84
MDS-UPDRS Total Score ON	V08	MOCA	V06	465	-0.180281	9.2618e-05
MDS-UPDRS Total Score ON	V08	Motor Function Q	V06	12	0.275143	0.386745
MDS-UPDRS Total Score ON	V08	Neuro QoL Lower Extremity	V06	12	-0.446853	0.145291
MDS-UPDRS Total Score ON	V08	Neuro QoL Upper Extremity	V06	12	-0.146405	0.649806
MDS-UPDRS Total Score ON	V08	STAI	V06	470	0.267938	3.60113e-09
MDS-UPDRS Total Score ON	V08	TUG	V06	15	-0.236348	0.396398
MDS-UPDRS Total Score ON	V08	GDS	V08	501	0.371679	7.37927e-18
MDS-UPDRS Total Score ON	V08	H&Y (NHY ON)	V08	506	0.514232	1.68122e-35
MDS-UPDRS Total Score ON	V08	MDS-UPDRS Part I Score	V08	506	0.563868	8.3124e-44
MDS-UPDRS Total Score ON	V08	MDS-UPDRS Part II Score	V08	506	0.746058	4.66664e-91
MDS-UPDRS Total Score ON	V08	MDS-UPDRS Part III Score ON	V08	506	0.866921	1.62895e-154
MDS-UPDRS Total Score ON	V08	MDS-UPDRS Part IV Score	V08	472	0.0918016	0.0462216
MDS-UPDRS Total Score ON	V08	MOCA	V08	498	-0.240263	5.70164e-08
MDS-UPDRS Total Score ON	V08	Motor Function Q	V08	33	0.476261	0.00508234
MDS-UPDRS Total Score ON	V08	Neuro QoL Lower Extremity	V08	32	-0.635978	9.15605e-05
MDS-UPDRS Total Score ON	V08	Neuro QoL Upper Extremity	V08	32	-0.286274	0.112189
MDS-UPDRS Total Score ON	V08	STAI	V08	497	0.291081	3.67361e-11
MDS-UPDRS Total Score ON	V08	TUG	V08	33	0.285021	0.107892
MOCA	BL	GDS	BL	1111	-0.0844848	0.00483407
MOCA	BL	H&Y (NHY ON)	BL	1108	-0.0932559	0.00188712
MOCA	BL	MDS-UPDRS Part I Score	BL	1111	-0.142959	1.71592e-06
MOCA	BL	MDS-UPDRS Part II Score	BL	1118	-0.0778018	0.00925583
MOCA	BL	MDS-UPDRS Part III Score ON	BL	1106	-0.0657826	0.0286987
MOCA	BL	MDS-UPDRS Part IV Score	BL	258	-0.0444621	0.477053
MOCA	BL	MDS-UPDRS Total Score ON	BL	1095	-0.119509	7.35972e-05
MOCA	BL	Motor Function Q	BL	406	-0.0236505	0.634686
MOCA	BL	Neuro QoL Lower Extremity	BL	405	0.0930645	0.0613227
MOCA	BL	Neuro QoL Upper Extremity	BL	405	-0.0110987	0.82379
MOCA	BL	STAI	BL	1111	-0.0744997	0.0129969
MOCA	BL	TUG	BL	16	-0.413098	0.111756
MOCA	BL	GDS	V04	797	-0.127151	0.000319927
MOCA	BL	H&Y (NHY ON)	V04	772	-0.11962	0.000867856
MOCA	BL	MDS-UPDRS Part I Score	V04	797	-0.134314	0.000142882
MOCA	BL	MDS-UPDRS Part II Score	V04	799	-0.0924444	0.00893324
MOCA	BL	MDS-UPDRS Part III Score ON	V04	767	-0.0927671	0.0101547
MOCA	BL	MDS-UPDRS Part IV Score	V04	577	-0.0338352	0.41724
MOCA	BL	MDS-UPDRS Total Score ON	V04	765	-0.129869	0.000316533
MOCA	BL	MOCA	V04	788	0.557782	1.24936e-65
MOCA	BL	Motor Function Q	V04	291	-0.14358	0.0142275
MOCA	BL	Neuro QoL Lower Extremity	V04	292	0.0979629	0.0947549
MOCA	BL	Neuro QoL Upper Extremity	V04	292	0.0714222	0.223687
MOCA	BL	STAI	V04	798	-0.124133	0.000440209
MOCA	BL	TUG	V04	13	0.309828	0.302928
MOCA	BL	GDS	V06	597	-0.131073	0.00132865
MOCA	BL	H&Y (NHY ON)	V06	571	-0.189405	5.18052e-06
MOCA	BL	MDS-UPDRS Part I Score	V06	601	-0.144261	0.000388435
MOCA	BL	MDS-UPDRS Part II Score	V06	599	-0.082868	0.0426213
MOCA	BL	MDS-UPDRS Part III Score ON	V06	565	-0.136343	0.00115872
MOCA	BL	MDS-UPDRS Part IV Score	V06	523	-0.0221607	0.613105
MOCA	BL	MDS-UPDRS Total Score ON	V06	562	-0.158951	0.000154412
MOCA	BL	MOCA	V06	590	0.525398	3.55012e-43
MOCA	BL	Motor Function Q	V06	129	-0.10839	0.221444
MOCA	BL	Neuro QoL Lower Extremity	V06	129	0.131987	0.135955
MOCA	BL	Neuro QoL Upper Extremity	V06	129	0.103407	0.243543
MOCA	BL	STAI	V06	598	-0.0681121	0.0960995
MOCA	BL	TUG	V06	16	-0.100819	0.710257
MOCA	BL	GDS	V08	544	-0.0780898	0.0687677
MOCA	BL	H&Y (NHY ON)	V08	518	-0.0741339	0.0918914
MOCA	BL	MDS-UPDRS Part I Score	V08	549	-0.0746632	0.0804869
MOCA	BL	MDS-UPDRS Part II Score	V08	549	-0.0823712	0.0537435
MOCA	BL	MDS-UPDRS Part III Score ON	V08	505	-0.128709	0.00376431
MOCA	BL	MDS-UPDRS Part IV Score	V08	510	0.00398635	0.928443
MOCA	BL	MDS-UPDRS Total Score ON	V08	504	-0.12892	0.00374155
MOCA	BL	MOCA	V08	527	0.505083	1.82076e-35
MOCA	BL	Motor Function Q	V08	55	0.121958	0.375076
MOCA	BL	Neuro QoL Lower Extremity	V08	54	-0.0220906	0.874021
MOCA	BL	Neuro QoL Upper Extremity	V08	54	-0.103234	0.457573
MOCA	BL	STAI	V08	541	-0.0165711	0.700557
MOCA	BL	TUG	V08	32	-0.309484	0.0847694
MOCA	V04	GDS	BL	787	-0.142096	6.32683e-05
MOCA	V04	H&Y (NHY ON)	BL	777	-0.127845	0.000353479
MOCA	V04	MDS-UPDRS Part I Score	BL	782	-0.146329	3.99868e-05
MOCA	V04	MDS-UPDRS Part II Score	BL	786	-0.118856	0.000841539
MOCA	V04	MDS-UPDRS Part III Score ON	BL	775	-0.117199	0.00108046
MOCA	V04	MDS-UPDRS Part IV Score	BL	226	-0.037964	0.570195
MOCA	V04	MDS-UPDRS Total Score ON	BL	767	-0.165934	3.83617e-06
MOCA	V04	MOCA	BL	788	0.557782	1.24936e-65
MOCA	V04	Motor Function Q	BL	159	-0.0458896	0.565708
MOCA	V04	Neuro QoL Lower Extremity	BL	158	0.208413	0.00859328
MOCA	V04	Neuro QoL Upper Extremity	BL	158	0.122953	0.123788
MOCA	V04	STAI	BL	786	-0.10884	0.00224578
MOCA	V04	TUG	BL	12	-0.243804	0.445092
MOCA	V04	GDS	V04	785	-0.166888	2.58388e-06
MOCA	V04	H&Y (NHY ON)	V04	762	-0.130595	0.000300846
MOCA	V04	MDS-UPDRS Part I Score	V04	785	-0.162046	5.03948e-06
MOCA	V04	MDS-UPDRS Part II Score	V04	786	-0.129969	0.00025871
MOCA	V04	MDS-UPDRS Part III Score ON	V04	759	-0.131184	0.00029027
MOCA	V04	MDS-UPDRS Part IV Score	V04	570	0.0173389	0.679545
MOCA	V04	MDS-UPDRS Total Score ON	V04	757	-0.172109	1.9065e-06
MOCA	V04	Motor Function Q	V04	166	-0.20097	0.00942346
MOCA	V04	Neuro QoL Lower Extremity	V04	166	0.156807	0.0436384
MOCA	V04	Neuro QoL Upper Extremity	V04	166	0.09067	0.245329
MOCA	V04	STAI	V04	786	-0.164439	3.57967e-06
MOCA	V04	TUG	V04	13	0.192447	0.528764
MOCA	V04	GDS	V06	570	-0.18831	5.99616e-06
MOCA	V04	H&Y (NHY ON)	V06	543	-0.177498	3.1872e-05
MOCA	V04	MDS-UPDRS Part I Score	V06	573	-0.210352	3.74945e-07
MOCA	V04	MDS-UPDRS Part II Score	V06	572	-0.146026	0.000459025
MOCA	V04	MDS-UPDRS Part III Score ON	V06	537	-0.202392	2.26547e-06
MOCA	V04	MDS-UPDRS Part IV Score	V06	497	0.0510149	0.256301
MOCA	V04	MDS-UPDRS Total Score ON	V06	535	-0.23869	2.28397e-08
MOCA	V04	MOCA	V06	562	0.705781	6.98937e-86
MOCA	V04	Motor Function Q	V06	119	-0.0701773	0.448212
MOCA	V04	Neuro QoL Lower Extremity	V06	119	0.213565	0.0196951
MOCA	V04	Neuro QoL Upper Extremity	V06	119	0.136912	0.137606
MOCA	V04	STAI	V06	571	-0.160098	0.000122006
MOCA	V04	TUG	V06	15	-0.209017	0.454696
MOCA	V04	GDS	V08	513	-0.145512	0.000948569
MOCA	V04	H&Y (NHY ON)	V08	488	-0.126269	0.0052157
MOCA	V04	MDS-UPDRS Part I Score	V08	517	-0.139216	0.00150747
MOCA	V04	MDS-UPDRS Part II Score	V08	517	-0.103966	0.0180482
MOCA	V04	MDS-UPDRS Part III Score ON	V08	477	-0.179594	8.00614e-05
MOCA	V04	MDS-UPDRS Part IV Score	V08	481	0.0429868	0.346829
MOCA	V04	MDS-UPDRS Total Score ON	V08	476	-0.171468	0.000170569
MOCA	V04	MOCA	V08	497	0.65322	8.67936e-62
MOCA	V04	Motor Function Q	V08	49	0.100462	0.492195
MOCA	V04	Neuro QoL Lower Extremity	V08	49	0.0634124	0.665113
MOCA	V04	Neuro QoL Upper Extremity	V08	49	0.0955445	0.513729
MOCA	V04	STAI	V08	511	-0.131533	0.0028918
MOCA	V04	TUG	V08	31	-0.105846	0.570914
MOCA	V06	GDS	BL	590	-0.134959	0.0010154
MOCA	V06	H&Y (NHY ON)	BL	584	-0.102854	0.0128881
MOCA	V06	MDS-UPDRS Part I Score	BL	589	-0.139345	0.00069591
MOCA	V06	MDS-UPDRS Part II Score	BL	590	-0.138259	0.00075891
MOCA	V06	MDS-UPDRS Part III Score ON	BL	582	-0.134867	0.00110813
MOCA	V06	MDS-UPDRS Part IV Score	BL	184	-0.0563915	0.447061
MOCA	V06	MDS-UPDRS Total Score ON	BL	579	-0.169002	4.36511e-05
MOCA	V06	MOCA	BL	590	0.525398	3.55012e-43
MOCA	V06	Motor Function Q	BL	24	-0.175881	0.411033
MOCA	V06	Neuro QoL Lower Extremity	BL	24	0.0232478	0.914135
MOCA	V06	Neuro QoL Upper Extremity	BL	24	-0.0172967	0.936064
MOCA	V06	STAI	BL	588	-0.142458	0.000530695
MOCA	V06	TUG	BL	9	0.00843949	0.982808
MOCA	V06	GDS	V04	561	-0.214935	2.75219e-07
MOCA	V06	H&Y (NHY ON)	V04	543	-0.119834	0.00517284
MOCA	V06	MDS-UPDRS Part I Score	V04	564	-0.194988	3.08176e-06
MOCA	V06	MDS-UPDRS Part II Score	V04	564	-0.15627	0.000194637
MOCA	V06	MDS-UPDRS Part III Score ON	V04	541	-0.152326	0.000377127
MOCA	V06	MDS-UPDRS Part IV Score	V04	395	0.0326789	0.517247
MOCA	V06	MDS-UPDRS Total Score ON	V04	541	-0.202618	2.02171e-06
MOCA	V06	MOCA	V04	562	0.705781	6.98937e-86
MOCA	V06	Motor Function Q	V04	24	-0.511318	0.0106584
MOCA	V06	Neuro QoL Lower Extremity	V04	24	0.201422	0.345268
MOCA	V06	Neuro QoL Upper Extremity	V04	24	0.296314	0.159739
MOCA	V06	STAI	V04	562	-0.209387	5.48843e-07
MOCA	V06	TUG	V04	10	0.314869	0.375545
MOCA	V06	GDS	V06	589	-0.219214	7.68517e-08
MOCA	V06	H&Y (NHY ON)	V06	561	-0.170126	5.12007e-05
MOCA	V06	MDS-UPDRS Part I Score	V06	591	-0.257383	2.13672e-10
MOCA	V06	MDS-UPDRS Part II Score	V06	589	-0.185196	6.06169e-06
MOCA	V06	MDS-UPDRS Part III Score ON	V06	559	-0.214424	3.0887e-07
MOCA	V06	MDS-UPDRS Part IV Score	V06	513	0.0199667	0.651862
MOCA	V06	MDS-UPDRS Total Score ON	V06	556	-0.274023	4.92933e-11
MOCA	V06	Motor Function Q	V06	39	-0.217678	0.183124
MOCA	V06	Neuro QoL Lower Extremity	V06	39	0.0539879	0.744104
MOCA	V06	Neuro QoL Upper Extremity	V06	39	0.187423	0.253231
MOCA	V06	STAI	V06	590	-0.205578	4.73424e-07
MOCA	V06	TUG	V06	16	0.124541	0.645839
MOCA	V06	GDS	V08	499	-0.186519	2.75385e-05
MOCA	V06	H&Y (NHY ON)	V08	475	-0.0992714	0.0305247
MOCA	V06	MDS-UPDRS Part I Score	V08	502	-0.122213	0.00611263
MOCA	V06	MDS-UPDRS Part II Score	V08	502	-0.136005	0.00225929
MOCA	V06	MDS-UPDRS Part III Score ON	V08	466	-0.156806	0.000681476
MOCA	V06	MDS-UPDRS Part IV Score	V08	471	0.0744211	0.106729
MOCA	V06	MDS-UPDRS Total Score ON	V08	465	-0.180281	9.2618e-05
MOCA	V06	MOCA	V08	486	0.702717	1.42945e-73
MOCA	V06	Motor Function Q	V08	35	0.0417823	0.811637
MOCA	V06	Neuro QoL Lower Extremity	V08	34	0.030336	0.864766
MOCA	V06	Neuro QoL Upper Extremity	V08	34	-0.134194	0.449262
MOCA	V06	STAI	V08	495	-0.161981	0.000296117
MOCA	V06	TUG	V08	29	0.00996201	0.959096
MOCA	V08	GDS	BL	528	-0.153033	0.000417274
MOCA	V08	H&Y (NHY ON)	BL	522	-0.143966	0.000971822
MOCA	V08	MDS-UPDRS Part I Score	BL	526	-0.145653	0.000806815
MOCA	V08	MDS-UPDRS Part II Score	BL	527	-0.0980125	0.0244426
MOCA	V08	MDS-UPDRS Part III Score ON	BL	521	-0.173221	7.0549e-05
MOCA	V08	MDS-UPDRS Part IV Score	BL	161	-0.0902614	0.254832
MOCA	V08	MDS-UPDRS Total Score ON	BL	518	-0.205398	2.43103e-06
MOCA	V08	MOCA	BL	527	0.505083	1.82076e-35
MOCA	V08	Motor Function Q	BL	0
MOCA	V08	Neuro QoL Lower Extremity	BL	0
MOCA	V08	Neuro QoL Upper Extremity	BL	0
MOCA	V08	STAI	BL	527	-0.11733	0.00700922
MOCA	V08	TUG	BL	6	0.2	0.704
MOCA	V08	GDS	V04	497	-0.197655	9.0292e-06
MOCA	V08	H&Y (NHY ON)	V04	481	-0.162744	0.000338515
MOCA	V08	MDS-UPDRS Part I Score	V04	499	-0.16938	0.000143717
MOCA	V08	MDS-UPDRS Part II Score	V04	499	-0.145964	0.00107569
MOCA	V08	MDS-UPDRS Part III Score ON	V04	479	-0.152081	0.000840193
MOCA	V08	MDS-UPDRS Part IV Score	V04	345	0.0190216	0.724793
MOCA	V08	MDS-UPDRS Total Score ON	V04	479	-0.192353	2.25023e-05
MOCA	V08	MOCA	V04	497	0.65322	8.67936e-62
MOCA	V08	Motor Function Q	V04	0
MOCA	V08	Neuro QoL Lower Extremity	V04	0
MOCA	V08	Neuro QoL Upper Extremity	V04	0
MOCA	V08	STAI	V04	498	-0.213607	1.5057e-06
MOCA	V08	TUG	V04	8	0.0722944	0.86492
MOCA	V08	GDS	V06	489	-0.241236	6.63256e-08
MOCA	V08	H&Y (NHY ON)	V06	466	-0.202965	1.00685e-05
MOCA	V08	MDS-UPDRS Part I Score	V06	493	-0.20736	3.43353e-06
MOCA	V08	MDS-UPDRS Part II Score	V06	492	-0.176384	8.37818e-05
MOCA	V08	MDS-UPDRS Part III Score ON	V06	461	-0.188379	4.69769e-05
MOCA	V08	MDS-UPDRS Part IV Score	V06	431	-0.0232078	0.630893
MOCA	V08	MDS-UPDRS Total Score ON	V06	460	-0.243125	1.2941e-07
MOCA	V08	MOCA	V06	486	0.702717	1.42945e-73
MOCA	V08	Motor Function Q	V06	12	-0.569415	0.0532968
MOCA	V08	Neuro QoL Lower Extremity	V06	12	0.46378	0.128843
MOCA	V08	Neuro QoL Upper Extremity	V06	12	-0.104704	0.74606
MOCA	V08	STAI	V06	491	-0.208448	3.18695e-06
MOCA	V08	TUG	V06	15	-0.0269791	0.923964
MOCA	V08	GDS	V08	524	-0.1841	2.23052e-05
MOCA	V08	H&Y (NHY ON)	V08	502	-0.132948	0.00283958
MOCA	V08	MDS-UPDRS Part I Score	V08	528	-0.171304	7.61471e-05
MOCA	V08	MDS-UPDRS Part II Score	V08	528	-0.19892	4.10248e-06
MOCA	V08	MDS-UPDRS Part III Score ON	V08	499	-0.212696	1.63223e-06
MOCA	V08	MDS-UPDRS Part IV Score	V08	494	0.0156912	0.727921
MOCA	V08	MDS-UPDRS Total Score ON	V08	498	-0.240263	5.70164e-08
MOCA	V08	Motor Function Q	V08	34	-0.082915	0.641077
MOCA	V08	Neuro QoL Lower Extremity	V08	33	0.203335	0.256402
MOCA	V08	Neuro QoL Upper Extremity	V08	33	-0.116934	0.516943
MOCA	V08	STAI	V08	522	-0.168205	0.000112758
MOCA	V08	TUG	V08	33	-0.17557	0.328418
Motor Function Q	BL	GDS	BL	407	0.312976	1.06391e-10
Motor Function Q	BL	H&Y (NHY ON)	BL	410	0.126335	0.0104507
Motor Function Q	BL	MDS-UPDRS Part I Score	BL	403	0.388095	6.17218e-16
Motor Function Q	BL	MDS-UPDRS Part II Score	BL	409	0.636973	6.25616e-48
Motor Function Q	BL	MDS-UPDRS Part III Score ON	BL	409	0.25041	2.88668e-07
Motor Function Q	BL	MDS-UPDRS Part IV Score	BL	0
Motor Function Q	BL	MDS-UPDRS Total Score ON	BL	400	0.462713	1.28892e-22
Motor Function Q	BL	MOCA	BL	406	-0.0236505	0.634686
Motor Function Q	BL	Neuro QoL Lower Extremity	BL	410	-0.445184	2.36749e-21
Motor Function Q	BL	Neuro QoL Upper Extremity	BL	410	-0.41526	1.59992e-18
Motor Function Q	BL	STAI	BL	408	0.24396	6.09432e-07
Motor Function Q	BL	TUG	BL	0
Motor Function Q	BL	GDS	V04	171	0.270318	0.000349231
Motor Function Q	BL	H&Y (NHY ON)	V04	164	0.201752	0.00958046
Motor Function Q	BL	MDS-UPDRS Part I Score	V04	168	0.315013	3.19728e-05
Motor Function Q	BL	MDS-UPDRS Part II Score	V04	170	0.565084	9.96427e-16
Motor Function Q	BL	MDS-UPDRS Part III Score ON	V04	163	0.178216	0.0228433
Motor Function Q	BL	MDS-UPDRS Part IV Score	V04	124	0.0728118	0.421597
Motor Function Q	BL	MDS-UPDRS Total Score ON	V04	162	0.40045	1.29132e-07
Motor Function Q	BL	MOCA	V04	159	-0.0458896	0.565708
Motor Function Q	BL	Motor Function Q	V04	283	0.559437	1.05023e-24
Motor Function Q	BL	Neuro QoL Lower Extremity	V04	285	-0.43571	1.23799e-14
Motor Function Q	BL	Neuro QoL Upper Extremity	V04	285	-0.34815	1.52521e-09
Motor Function Q	BL	STAI	V04	171	0.207231	0.0065359
Motor Function Q	BL	TUG	V04	0
Motor Function Q	BL	GDS	V06	26	0.485519	0.011925
Motor Function Q	BL	H&Y (NHY ON)	V06	26	0.0176249	0.931899
Motor Function Q	BL	MDS-UPDRS Part I Score	V06	27	0.591473	0.00115682
Motor Function Q	BL	MDS-UPDRS Part II Score	V06	27	0.389567	0.0445783
Motor Function Q	BL	MDS-UPDRS Part III Score ON	V06	26	0.134318	0.512996
Motor Function Q	BL	MDS-UPDRS Part IV Score	V06	19	0.260526	0.281367
Motor Function Q	BL	MDS-UPDRS Total Score ON	V06	26	0.401433	0.0420879
Motor Function Q	BL	MOCA	V06	24	-0.175881	0.411033
Motor Function Q	BL	Motor Function Q	V06	111	0.514973	7.35391e-09
Motor Function Q	BL	Neuro QoL Lower Extremity	V06	111	-0.374868	5.04329e-05
Motor Function Q	BL	Neuro QoL Upper Extremity	V06	111	-0.321086	0.00059036
Motor Function Q	BL	STAI	V06	26	0.439648	0.0246167
Motor Function Q	BL	TUG	V06	0
Motor Function Q	BL	GDS	V08	0
Motor Function Q	BL	H&Y (NHY ON)	V08	0
Motor Function Q	BL	MDS-UPDRS Part I Score	V08	0
Motor Function Q	BL	MDS-UPDRS Part II Score	V08	0
Motor Function Q	BL	MDS-UPDRS Part III Score ON	V08	0
Motor Function Q	BL	MDS-UPDRS Part IV Score	V08	0
Motor Function Q	BL	MDS-UPDRS Total Score ON	V08	0
Motor Function Q	BL	MOCA	V08	0
Motor Function Q	BL	Motor Function Q	V08	5	0.236842	0.701287
Motor Function Q	BL	Neuro QoL Lower Extremity	V08	5	-0.578947	0.306409
Motor Function Q	BL	Neuro QoL Upper Extremity	V08	5	-0.0811107	0.89684
Motor Function Q	BL	STAI	V08	0
Motor Function Q	BL	TUG	V08	0
Motor Function Q	V04	GDS	BL	290	0.260408	7.01641e-06
Motor Function Q	V04	H&Y (NHY ON)	BL	293	0.136915	0.0190454
Motor Function Q	V04	MDS-UPDRS Part I Score	BL	287	0.294184	3.87948e-07
Motor Function Q	V04	MDS-UPDRS Part II Score	BL	292	0.52981	1.56529e-22
Motor Function Q	V04	MDS-UPDRS Part III Score ON	BL	292	0.176259	0.00250531
Motor Function Q	V04	MDS-UPDRS Part IV Score	BL	0
Motor Function Q	V04	MDS-UPDRS Total Score ON	BL	285	0.345109	2.1587e-09
Motor Function Q	V04	MOCA	BL	291	-0.14358	0.0142275
Motor Function Q	V04	Motor Function Q	BL	283	0.559437	1.05023e-24
Motor Function Q	V04	Neuro QoL Lower Extremity	BL	282	-0.401916	2.2592e-12
Motor Function Q	V04	Neuro QoL Upper Extremity	BL	282	-0.294336	4.83583e-07
Motor Function Q	V04	STAI	BL	290	0.224033	0.000119237
Motor Function Q	V04	TUG	BL	0
Motor Function Q	V04	GDS	V04	178	0.296772	5.75752e-05
Motor Function Q	V04	H&Y (NHY ON)	V04	173	0.20574	0.00661583
Motor Function Q	V04	MDS-UPDRS Part I Score	V04	177	0.333172	5.86197e-06
Motor Function Q	V04	MDS-UPDRS Part II Score	V04	179	0.67949	1.37253e-25
Motor Function Q	V04	MDS-UPDRS Part III Score ON	V04	170	0.22074	0.00382028
Motor Function Q	V04	MDS-UPDRS Part IV Score	V04	128	0.100348	0.259737
Motor Function Q	V04	MDS-UPDRS Total Score ON	V04	169	0.450938	7.62654e-10
Motor Function Q	V04	MOCA	V04	166	-0.20097	0.00942346
Motor Function Q	V04	Neuro QoL Lower Extremity	V04	292	-0.532151	9.43313e-23
Motor Function Q	V04	Neuro QoL Upper Extremity	V04	292	-0.442985	1.82709e-15
Motor Function Q	V04	STAI	V04	178	0.282028	0.000136772
Motor Function Q	V04	TUG	V04	0
Motor Function Q	V04	GDS	V06	26	0.436528	0.0257744
Motor Function Q	V04	H&Y (NHY ON)	V06	26	0.0677812	0.742157
Motor Function Q	V04	MDS-UPDRS Part I Score	V06	27	0.6318	0.000408096
Motor Function Q	V04	MDS-UPDRS Part II Score	V06	27	0.542778	0.00344126
Motor Function Q	V04	MDS-UPDRS Part III Score ON	V06	26	0.170633	0.404614
Motor Function Q	V04	MDS-UPDRS Part IV Score	V06	19	0.159262	0.514881
Motor Function Q	V04	MDS-UPDRS Total Score ON	V06	26	0.469512	0.0155236
Motor Function Q	V04	MOCA	V06	24	-0.511318	0.0106584
Motor Function Q	V04	Motor Function Q	V06	106	0.621082	1.22216e-12
Motor Function Q	V04	Neuro QoL Lower Extremity	V06	106	-0.288836	0.00267543
Motor Function Q	V04	Neuro QoL Upper Extremity	V06	106	-0.254902	0.00836505
Motor Function Q	V04	STAI	V06	26	0.584851	0.00170086
Motor Function Q	V04	TUG	V06	0
Motor Function Q	V04	GDS	V08	0
Motor Function Q	V04	H&Y (NHY ON)	V08	0
Motor Function Q	V04	MDS-UPDRS Part I Score	V08	0
Motor Function Q	V04	MDS-UPDRS Part II Score	V08	0
Motor Function Q	V04	MDS-UPDRS Part III Score ON	V08	0
Motor Function Q	V04	MDS-UPDRS Part IV Score	V08	0
Motor Function Q	V04	MDS-UPDRS Total Score ON	V08	0
Motor Function Q	V04	MOCA	V08	0
Motor Function Q	V04	Motor Function Q	V08	5	0.263158	0.668845
Motor Function Q	V04	Neuro QoL Lower Extremity	V08	5	0.0263158	0.966498
Motor Function Q	V04	Neuro QoL Upper Extremity	V08	5	0.378517	0.529827
Motor Function Q	V04	STAI	V08	0
Motor Function Q	V04	TUG	V08	0
Motor Function Q	V06	GDS	BL	128	0.433266	3.25093e-07
Motor Function Q	V06	H&Y (NHY ON)	BL	127	0.0638907	0.475461
Motor Function Q	V06	MDS-UPDRS Part I Score	BL	127	0.381143	9.83136e-06
Motor Function Q	V06	MDS-UPDRS Part II Score	BL	129	0.531181	9.41356e-11
Motor Function Q	V06	MDS-UPDRS Part III Score ON	BL	126	0.100543	0.262634
Motor Function Q	V06	MDS-UPDRS Part IV Score	BL	18	-0.0382186	0.880322
Motor Function Q	V06	MDS-UPDRS Total Score ON	BL	122	0.359108	4.86549e-05
Motor Function Q	V06	MOCA	BL	129	-0.10839	0.221444
Motor Function Q	V06	Motor Function Q	BL	111	0.514973	7.35391e-09
Motor Function Q	V06	Neuro QoL Lower Extremity	BL	110	-0.223128	0.0191257
Motor Function Q	V06	Neuro QoL Upper Extremity	BL	110	-0.283311	0.00270737
Motor Function Q	V06	STAI	BL	129	0.306758	0.000406497
Motor Function Q	V06	TUG	BL	2	-1
Motor Function Q	V06	GDS	V04	121	0.351379	7.75556e-05
Motor Function Q	V06	H&Y (NHY ON)	V04	119	0.171131	0.0627636
Motor Function Q	V06	MDS-UPDRS Part I Score	V04	119	0.339321	0.000159928
Motor Function Q	V06	MDS-UPDRS Part II Score	V04	120	0.508688	2.99399e-09
Motor Function Q	V06	MDS-UPDRS Part III Score ON	V04	119	0.128076	0.1651
Motor Function Q	V06	MDS-UPDRS Part IV Score	V04	95	0.13786	0.182769
Motor Function Q	V06	MDS-UPDRS Total Score ON	V04	118	0.332515	0.000234301
Motor Function Q	V06	MOCA	V04	119	-0.0701773	0.448212
Motor Function Q	V06	Motor Function Q	V04	106	0.621082	1.22216e-12
Motor Function Q	V06	Neuro QoL Lower Extremity	V04	107	-0.436904	2.5391e-06
Motor Function Q	V06	Neuro QoL Upper Extremity	V04	107	-0.355461	0.00017182
Motor Function Q	V06	STAI	V04	121	0.319731	0.000350439
Motor Function Q	V06	TUG	V04	0
Motor Function Q	V06	GDS	V06	45	0.60963	8.78836e-06
Motor Function Q	V06	H&Y (NHY ON)	V06	45	0.152919	0.315928
Motor Function Q	V06	MDS-UPDRS Part I Score	V06	46	0.595655	1.25942e-05
Motor Function Q	V06	MDS-UPDRS Part II Score	V06	46	0.71468	2.42299e-08
Motor Function Q	V06	MDS-UPDRS Part III Score ON	V06	41	0.407319	0.00821339
Motor Function Q	V06	MDS-UPDRS Part IV Score	V06	38	0.203325	0.220821
Motor Function Q	V06	MDS-UPDRS Total Score ON	V06	41	0.657201	3.04799e-06
Motor Function Q	V06	MOCA	V06	39	-0.217678	0.183124
Motor Function Q	V06	Neuro QoL Lower Extremity	V06	130	-0.425014	4.6511e-07
Motor Function Q	V06	Neuro QoL Upper Extremity	V06	130	-0.366543	1.79375e-05
Motor Function Q	V06	STAI	V06	45	0.438703	0.00257365
Motor Function Q	V06	TUG	V06	0
Motor Function Q	V06	GDS	V08	15	0.084647	0.764228
Motor Function Q	V06	H&Y (NHY ON)	V08	13	0.0246011	0.936417
Motor Function Q	V06	MDS-UPDRS Part I Score	V08	15	-0.0379405	0.893211
Motor Function Q	V06	MDS-UPDRS Part II Score	V08	15	0.31114	0.258981
Motor Function Q	V06	MDS-UPDRS Part III Score ON	V08	12	0.385169	0.216303
Motor Function Q	V06	MDS-UPDRS Part IV Score	V08	15	-0.259567	0.350182
Motor Function Q	V06	MDS-UPDRS Total Score ON	V08	12	0.275143	0.386745
Motor Function Q	V06	MOCA	V08	12	-0.569415	0.0532968
Motor Function Q	V06	Motor Function Q	V08	20	0.72804	0.000273537
Motor Function Q	V06	Neuro QoL Lower Extremity	V08	20	-0.484047	0.0305728
Motor Function Q	V06	Neuro QoL Upper Extremity	V08	20	-0.221828	0.347243
Motor Function Q	V06	STAI	V08	14	-0.268299	0.353693
Motor Function Q	V06	TUG	V08	0
Motor Function Q	V08	GDS	BL	55	0.344121	0.0100953
Motor Function Q	V08	H&Y (NHY ON)	BL	52	0.191739	0.173288
Motor Function Q	V08	MDS-UPDRS Part I Score	BL	55	0.410751	0.00183966
Motor Function Q	V08	MDS-UPDRS Part II Score	BL	55	0.552198	1.23895e-05
Motor Function Q	V08	MDS-UPDRS Part III Score ON	BL	52	0.148848	0.292274
Motor Function Q	V08	MDS-UPDRS Part IV Score	BL	48	-0.148312	0.314403
Motor Function Q	V08	MDS-UPDRS Total Score ON	BL	52	0.488953	0.000235007
Motor Function Q	V08	MOCA	BL	55	0.121958	0.375076
Motor Function Q	V08	Motor Function Q	BL	5	0.236842	0.701287
Motor Function Q	V08	Neuro QoL Lower Extremity	BL	5	-0.162221	0.794363
Motor Function Q	V08	Neuro QoL Upper Extremity	BL	5	-0.114708	0.85427
Motor Function Q	V08	STAI	BL	55	0.280727	0.0378884
Motor Function Q	V08	TUG	BL	0
Motor Function Q	V08	GDS	V04	49	0.373867	0.00813944
Motor Function Q	V08	H&Y (NHY ON)	V04	49	0.207493	0.152552
Motor Function Q	V08	MDS-UPDRS Part I Score	V04	49	0.398161	0.00460609
Motor Function Q	V08	MDS-UPDRS Part II Score	V04	49	0.535395	7.37393e-05
Motor Function Q	V08	MDS-UPDRS Part III Score ON	V04	49	0.075191	0.607618
Motor Function Q	V08	MDS-UPDRS Part IV Score	V04	44	0.122534	0.428133
Motor Function Q	V08	MDS-UPDRS Total Score ON	V04	49	0.382534	0.00667515
Motor Function Q	V08	MOCA	V04	49	0.100462	0.492195
Motor Function Q	V08	Motor Function Q	V04	5	0.263158	0.668845
Motor Function Q	V08	Neuro QoL Lower Extremity	V04	5	-0.552632	0.334035
Motor Function Q	V08	Neuro QoL Upper Extremity	V04	5	-0.181369	0.770346
Motor Function Q	V08	STAI	V04	49	0.24027	0.096326
Motor Function Q	V08	TUG	V04	0
Motor Function Q	V08	GDS	V06	38	0.411553	0.0102548
Motor Function Q	V08	H&Y (NHY ON)	V06	39	0.389287	0.0143057
Motor Function Q	V08	MDS-UPDRS Part I Score	V06	40	0.468045	0.00232201
Motor Function Q	V08	MDS-UPDRS Part II Score	V06	40	0.533251	0.00039572
Motor Function Q	V08	MDS-UPDRS Part III Score ON	V06	35	0.36175	0.0327342
Motor Function Q	V08	MDS-UPDRS Part IV Score	V06	38	0.180286	0.278747
Motor Function Q	V08	MDS-UPDRS Total Score ON	V06	35	0.599127	0.00014308
Motor Function Q	V08	MOCA	V06	35	0.0417823	0.811637
Motor Function Q	V08	Motor Function Q	V06	20	0.72804	0.000273537
Motor Function Q	V08	Neuro QoL Lower Extremity	V06	20	-0.538714	0.0142561
Motor Function Q	V08	Neuro QoL Upper Extremity	V06	20	-0.328988	0.156678
Motor Function Q	V08	STAI	V06	38	0.330106	0.0429635
Motor Function Q	V08	TUG	V06	0
Motor Function Q	V08	GDS	V08	50	0.432741	0.00169698
Motor Function Q	V08	H&Y (NHY ON)	V08	45	0.0842742	0.582045
Motor Function Q	V08	MDS-UPDRS Part I Score	V08	50	0.359835	0.010268
Motor Function Q	V08	MDS-UPDRS Part II Score	V08	49	0.735244	1.78546e-09
Motor Function Q	V08	MDS-UPDRS Part III Score ON	V08	34	0.30474	0.0797032
Motor Function Q	V08	MDS-UPDRS Part IV Score	V08	45	-0.0883402	0.5639
Motor Function Q	V08	MDS-UPDRS Total Score ON	V08	33	0.476261	0.00508234
Motor Function Q	V08	MOCA	V08	34	-0.082915	0.641077
Motor Function Q	V08	Neuro QoL Lower Extremity	V08	54	-0.516028	6.50071e-05
Motor Function Q	V08	Neuro QoL Upper Extremity	V08	54	-0.514448	6.9049e-05
Motor Function Q	V08	STAI	V08	48	0.341197	0.0176312
Motor Function Q	V08	TUG	V08	0
Neuro QoL Lower Extremity	BL	GDS	BL	407	-0.277792	1.2011e-08
Neuro QoL Lower Extremity	BL	H&Y (NHY ON)	BL	409	-0.224599	4.49499e-06
Neuro QoL Lower Extremity	BL	MDS-UPDRS Part I Score	BL	402	-0.405256	2.53912e-17
Neuro QoL Lower Extremity	BL	MDS-UPDRS Part II Score	BL	408	-0.530142	6.02621e-31
Neuro QoL Lower Extremity	BL	MDS-UPDRS Part III Score ON	BL	408	-0.27978	8.96969e-09
Neuro QoL Lower Extremity	BL	MDS-UPDRS Part IV Score	BL	0
Neuro QoL Lower Extremity	BL	MDS-UPDRS Total Score ON	BL	399	-0.467909	4.22945e-23
Neuro QoL Lower Extremity	BL	MOCA	BL	405	0.0930645	0.0613227
Neuro QoL Lower Extremity	BL	Motor Function Q	BL	410	-0.445184	2.36749e-21
Neuro QoL Lower Extremity	BL	Neuro QoL Upper Extremity	BL	410	0.385674	5.45163e-16
Neuro QoL Lower Extremity	BL	STAI	BL	408	-0.2232	5.31054e-06
Neuro QoL Lower Extremity	BL	TUG	BL	0
Neuro QoL Lower Extremity	BL	GDS	V04	170	-0.170189	0.026498
Neuro QoL Lower Extremity	BL	H&Y (NHY ON)	V04	163	-0.175324	0.0251863
Neuro QoL Lower Extremity	BL	MDS-UPDRS Part I Score	V04	167	-0.287954	0.00016099
Neuro QoL Lower Extremity	BL	MDS-UPDRS Part II Score	V04	169	-0.408254	3.59026e-08
Neuro QoL Lower Extremity	BL	MDS-UPDRS Part III Score ON	V04	162	-0.102113	0.196012
Neuro QoL Lower Extremity	BL	MDS-UPDRS Part IV Score	V04	124	-0.185555	0.039086
Neuro QoL Lower Extremity	BL	MDS-UPDRS Total Score ON	V04	161	-0.283445	0.000268949
Neuro QoL Lower Extremity	BL	MOCA	V04	158	0.208413	0.00859328
Neuro QoL Lower Extremity	BL	Motor Function Q	V04	282	-0.401916	2.2592e-12
Neuro QoL Lower Extremity	BL	Neuro QoL Lower Extremity	V04	284	0.704278	7.39419e-44
Neuro QoL Lower Extremity	BL	Neuro QoL Upper Extremity	V04	284	0.301459	2.23263e-07
Neuro QoL Lower Extremity	BL	STAI	V04	170	-0.208195	0.00644128
Neuro QoL Lower Extremity	BL	TUG	V04	0
Neuro QoL Lower Extremity	BL	GDS	V06	26	-0.129003	0.529959
Neuro QoL Lower Extremity	BL	H&Y (NHY ON)	V06	26	-0.316794	0.114837
Neuro QoL Lower Extremity	BL	MDS-UPDRS Part I Score	V06	27	0.104675	0.603342
Neuro QoL Lower Extremity	BL	MDS-UPDRS Part II Score	V06	27	-0.249975	0.208564
Neuro QoL Lower Extremity	BL	MDS-UPDRS Part III Score ON	V06	26	-0.288642	0.152701
Neuro QoL Lower Extremity	BL	MDS-UPDRS Part IV Score	V06	19	-0.153218	0.531161
Neuro QoL Lower Extremity	BL	MDS-UPDRS Total Score ON	V06	26	-0.335214	0.0941238
Neuro QoL Lower Extremity	BL	MOCA	V06	24	0.0232478	0.914135
Neuro QoL Lower Extremity	BL	Motor Function Q	V06	110	-0.223128	0.0191257
Neuro QoL Lower Extremity	BL	Neuro QoL Lower Extremity	V06	110	0.524181	4.17552e-09
Neuro QoL Lower Extremity	BL	Neuro QoL Upper Extremity	V06	110	0.294869	0.00176525
Neuro QoL Lower Extremity	BL	STAI	V06	26	-0.174835	0.392967
Neuro QoL Lower Extremity	BL	TUG	V06	0
Neuro QoL Lower Extremity	BL	GDS	V08	0
Neuro QoL Lower Extremity	BL	H&Y (NHY ON)	V08	0
Neuro QoL Lower Extremity	BL	MDS-UPDRS Part I Score	V08	0
Neuro QoL Lower Extremity	BL	MDS-UPDRS Part II Score	V08	0
Neuro QoL Lower Extremity	BL	MDS-UPDRS Part III Score ON	V08	0
Neuro QoL Lower Extremity	BL	MDS-UPDRS Part IV Score	V08	0
Neuro QoL Lower Extremity	BL	MDS-UPDRS Total Score ON	V08	0
Neuro QoL Lower Extremity	BL	MOCA	V08	0
Neuro QoL Lower Extremity	BL	Motor Function Q	V08	5	-0.162221	0.794363
Neuro QoL Lower Extremity	BL	Neuro QoL Lower Extremity	V08	5	0.811107	0.0957089
Neuro QoL Lower Extremity	BL	Neuro QoL Upper Extremity	V08	5	-0.0277778	0.964637
Neuro QoL Lower Extremity	BL	STAI	V08	0
Neuro QoL Lower Extremity	BL	TUG	V08	0
Neuro QoL Lower Extremity	V04	GDS	BL	291	-0.242543	2.88588e-05
Neuro QoL Lower Extremity	V04	H&Y (NHY ON)	BL	293	-0.158224	0.00664983
Neuro QoL Lower Extremity	V04	MDS-UPDRS Part I Score	BL	288	-0.367576	1.21368e-10
Neuro QoL Lower Extremity	V04	MDS-UPDRS Part II Score	BL	293	-0.491737	3.02982e-19
Neuro QoL Lower Extremity	V04	MDS-UPDRS Part III Score ON	BL	292	-0.217662	0.000177903
Neuro QoL Lower Extremity	V04	MDS-UPDRS Part IV Score	BL	0
Neuro QoL Lower Extremity	V04	MDS-UPDRS Total Score ON	BL	285	-0.397556	3.13633e-12
Neuro QoL Lower Extremity	V04	MOCA	BL	292	0.0979629	0.0947549
Neuro QoL Lower Extremity	V04	Motor Function Q	BL	285	-0.43571	1.23799e-14
Neuro QoL Lower Extremity	V04	Neuro QoL Lower Extremity	BL	284	0.704278	7.39419e-44
Neuro QoL Lower Extremity	V04	Neuro QoL Upper Extremity	BL	284	0.284319	1.10926e-06
Neuro QoL Lower Extremity	V04	STAI	BL	291	-0.210179	0.000305772
Neuro QoL Lower Extremity	V04	TUG	BL	0
Neuro QoL Lower Extremity	V04	GDS	V04	179	-0.353244	1.233e-06
Neuro QoL Lower Extremity	V04	H&Y (NHY ON)	V04	172	-0.151169	0.0477595
Neuro QoL Lower Extremity	V04	MDS-UPDRS Part I Score	V04	176	-0.39189	7.50367e-08
Neuro QoL Lower Extremity	V04	MDS-UPDRS Part II Score	V04	178	-0.583701	1.22101e-17
Neuro QoL Lower Extremity	V04	MDS-UPDRS Part III Score ON	V04	169	-0.1641	0.033012
Neuro QoL Lower Extremity	V04	MDS-UPDRS Part IV Score	V04	127	-0.254867	0.0038314
Neuro QoL Lower Extremity	V04	MDS-UPDRS Total Score ON	V04	168	-0.428578	6.80507e-09
Neuro QoL Lower Extremity	V04	MOCA	V04	166	0.156807	0.0436384
Neuro QoL Lower Extremity	V04	Motor Function Q	V04	292	-0.532151	9.43313e-23
Neuro QoL Lower Extremity	V04	Neuro QoL Upper Extremity	V04	294	0.491327	2.84902e-19
Neuro QoL Lower Extremity	V04	STAI	V04	179	-0.337074	3.95178e-06
Neuro QoL Lower Extremity	V04	TUG	V04	0
Neuro QoL Lower Extremity	V04	GDS	V06	26	-0.327543	0.102379
Neuro QoL Lower Extremity	V04	H&Y (NHY ON)	V06	26	-0.0606704	0.76844
Neuro QoL Lower Extremity	V04	MDS-UPDRS Part I Score	V06	27	-0.309505	0.116184
Neuro QoL Lower Extremity	V04	MDS-UPDRS Part II Score	V06	27	-0.428713	0.0256649
Neuro QoL Lower Extremity	V04	MDS-UPDRS Part III Score ON	V06	26	-0.125687	0.540672
Neuro QoL Lower Extremity	V04	MDS-UPDRS Part IV Score	V06	19	-0.41436	0.0777625
Neuro QoL Lower Extremity	V04	MDS-UPDRS Total Score ON	V06	26	-0.345793	0.0835716
Neuro QoL Lower Extremity	V04	MOCA	V06	24	0.201422	0.345268
Neuro QoL Lower Extremity	V04	Motor Function Q	V06	107	-0.436904	2.5391e-06
Neuro QoL Lower Extremity	V04	Neuro QoL Lower Extremity	V06	107	0.642984	8.19201e-14
Neuro QoL Lower Extremity	V04	Neuro QoL Upper Extremity	V06	107	0.310328	0.00114171
Neuro QoL Lower Extremity	V04	STAI	V06	26	-0.512151	0.00747749
Neuro QoL Lower Extremity	V04	TUG	V06	0
Neuro QoL Lower Extremity	V04	GDS	V08	0
Neuro QoL Lower Extremity	V04	H&Y (NHY ON)	V08	0
Neuro QoL Lower Extremity	V04	MDS-UPDRS Part I Score	V08	0
Neuro QoL Lower Extremity	V04	MDS-UPDRS Part II Score	V08	0
Neuro QoL Lower Extremity	V04	MDS-UPDRS Part III Score ON	V08	0
Neuro QoL Lower Extremity	V04	MDS-UPDRS Part IV Score	V08	0
Neuro QoL Lower Extremity	V04	MDS-UPDRS Total Score ON	V08	0
Neuro QoL Lower Extremity	V04	MOCA	V08	0
Neuro QoL Lower Extremity	V04	Motor Function Q	V08	5	-0.552632	0.334035
Neuro QoL Lower Extremity	V04	Neuro QoL Lower Extremity	V08	5	0.684211	0.202631
Neuro QoL Lower Extremity	V04	Neuro QoL Upper Extremity	V08	5	-0.135185	0.828403
Neuro QoL Lower Extremity	V04	STAI	V08	0
Neuro QoL Lower Extremity	V04	TUG	V08	0
Neuro QoL Lower Extremity	V06	GDS	BL	128	-0.252551	0.00402708
Neuro QoL Lower Extremity	V06	H&Y (NHY ON)	BL	127	0.0483578	0.589271
Neuro QoL Lower Extremity	V06	MDS-UPDRS Part I Score	BL	127	-0.322695	0.000215499
Neuro QoL Lower Extremity	V06	MDS-UPDRS Part II Score	BL	129	-0.345768	5.98354e-05
Neuro QoL Lower Extremity	V06	MDS-UPDRS Part III Score ON	BL	126	0.0505447	0.574069
Neuro QoL Lower Extremity	V06	MDS-UPDRS Part IV Score	BL	18	0.0790081	0.755325
Neuro QoL Lower Extremity	V06	MDS-UPDRS Total Score ON	BL	122	-0.204326	0.0239775
Neuro QoL Lower Extremity	V06	MOCA	BL	129	0.131987	0.135955
Neuro QoL Lower Extremity	V06	Motor Function Q	BL	111	-0.374868	5.04329e-05
Neuro QoL Lower Extremity	V06	Neuro QoL Lower Extremity	BL	110	0.524181	4.17552e-09
Neuro QoL Lower Extremity	V06	Neuro QoL Upper Extremity	BL	110	0.256116	0.00691977
Neuro QoL Lower Extremity	V06	STAI	BL	129	-0.194873	0.026894
Neuro QoL Lower Extremity	V06	TUG	BL	2	-1
Neuro QoL Lower Extremity	V06	GDS	V04	121	-0.420573	1.56333e-06
Neuro QoL Lower Extremity	V06	H&Y (NHY ON)	V04	119	-0.14385	0.118574
Neuro QoL Lower Extremity	V06	MDS-UPDRS Part I Score	V04	119	-0.413963	2.8711e-06
Neuro QoL Lower Extremity	V06	MDS-UPDRS Part II Score	V04	120	-0.461653	1.11371e-07
Neuro QoL Lower Extremity	V06	MDS-UPDRS Part III Score ON	V04	119	-0.0454703	0.623398
Neuro QoL Lower Extremity	V06	MDS-UPDRS Part IV Score	V04	95	-0.250866	0.0142016
Neuro QoL Lower Extremity	V06	MDS-UPDRS Total Score ON	V04	118	-0.302393	0.000874299
Neuro QoL Lower Extremity	V06	MOCA	V04	119	0.213565	0.0196951
Neuro QoL Lower Extremity	V06	Motor Function Q	V04	106	-0.288836	0.00267543
Neuro QoL Lower Extremity	V06	Neuro QoL Lower Extremity	V04	107	0.642984	8.19201e-14
Neuro QoL Lower Extremity	V06	Neuro QoL Upper Extremity	V04	107	0.403331	1.65081e-05
Neuro QoL Lower Extremity	V06	STAI	V04	121	-0.351114	7.85963e-05
Neuro QoL Lower Extremity	V06	TUG	V04	0
Neuro QoL Lower Extremity	V06	GDS	V06	45	-0.582899	2.65091e-05
Neuro QoL Lower Extremity	V06	H&Y (NHY ON)	V06	45	-0.225004	0.137272
Neuro QoL Lower Extremity	V06	MDS-UPDRS Part I Score	V06	46	-0.484704	0.000641005
Neuro QoL Lower Extremity	V06	MDS-UPDRS Part II Score	V06	46	-0.491494	0.000523024
Neuro QoL Lower Extremity	V06	MDS-UPDRS Part III Score ON	V06	41	-0.298258	0.0582136
Neuro QoL Lower Extremity	V06	MDS-UPDRS Part IV Score	V06	38	-0.308207	0.0597589
Neuro QoL Lower Extremity	V06	MDS-UPDRS Total Score ON	V06	41	-0.496962	0.000948824
Neuro QoL Lower Extremity	V06	MOCA	V06	39	0.0539879	0.744104
Neuro QoL Lower Extremity	V06	Motor Function Q	V06	130	-0.425014	4.6511e-07
Neuro QoL Lower Extremity	V06	Neuro QoL Upper Extremity	V06	130	0.428351	3.69511e-07
Neuro QoL Lower Extremity	V06	STAI	V06	45	-0.507697	0.000370997
Neuro QoL Lower Extremity	V06	TUG	V06	0
Neuro QoL Lower Extremity	V06	GDS	V08	15	-0.12928	0.646093
Neuro QoL Lower Extremity	V06	H&Y (NHY ON)	V08	13	0.0986804	0.748415
Neuro QoL Lower Extremity	V06	MDS-UPDRS Part I Score	V08	15	-0.623766	0.0129575
Neuro QoL Lower Extremity	V06	MDS-UPDRS Part II Score	V08	15	-0.525645	0.0441759
Neuro QoL Lower Extremity	V06	MDS-UPDRS Part III Score ON	V08	12	-0.312635	0.322473
Neuro QoL Lower Extremity	V06	MDS-UPDRS Part IV Score	V08	15	0.360147	0.187299
Neuro QoL Lower Extremity	V06	MDS-UPDRS Total Score ON	V08	12	-0.446853	0.145291
Neuro QoL Lower Extremity	V06	MOCA	V08	12	0.46378	0.128843
Neuro QoL Lower Extremity	V06	Motor Function Q	V08	20	-0.538714	0.0142561
Neuro QoL Lower Extremity	V06	Neuro QoL Lower Extremity	V08	20	0.685123	0.000857949
Neuro QoL Lower Extremity	V06	Neuro QoL Upper Extremity	V08	20	0.346851	0.134067
Neuro QoL Lower Extremity	V06	STAI	V08	14	-0.12487	0.670595
Neuro QoL Lower Extremity	V06	TUG	V08	0
Neuro QoL Lower Extremity	V08	GDS	BL	54	-0.29455	0.0306137
Neuro QoL Lower Extremity	V08	H&Y (NHY ON)	BL	51	-0.280895	0.045862
Neuro QoL Lower Extremity	V08	MDS-UPDRS Part I Score	BL	54	-0.265097	0.0527099
Neuro QoL Lower Extremity	V08	MDS-UPDRS Part II Score	BL	54	-0.380495	0.0045363
Neuro QoL Lower Extremity	V08	MDS-UPDRS Part III Score ON	BL	51	-0.132618	0.353559
Neuro QoL Lower Extremity	V08	MDS-UPDRS Part IV Score	BL	47	0.175064	0.239204
Neuro QoL Lower Extremity	V08	MDS-UPDRS Total Score ON	BL	51	-0.383177	0.00551359
Neuro QoL Lower Extremity	V08	MOCA	BL	54	-0.0220906	0.874021
Neuro QoL Lower Extremity	V08	Motor Function Q	BL	5	-0.578947	0.306409
Neuro QoL Lower Extremity	V08	Neuro QoL Lower Extremity	BL	5	0.811107	0.0957089
[truncated: 653 more rows]
